# Supplementary material for: Heterosis Is Prevalent for Multiple Traits in Diverse Maize Germplasm
Source: PLoS One. 2009 Oct 13;4(10):e7433. doi: 10.1371/journal.pone.0007433 (PMC2757727; doi:10.1371/journal.pone.0007433)
Supplement: Table S1 — Phenotypic data for population 1. (1.16 MB XLS) [file pone.0007433.s001.xls]

## Sheet: Sup table 1
Env	DistB73	SS	NSS	TS	INBRED	DTT_Inbred	PltYield_Inbred	TSLLEN_Inbred	TSLBCHCNT_Inbred	TSLANG_Inbred	PLTHT_Inbred	UPLFANG_Inbred	LFWDT_Inbred	LFLEN_Inbred	RPR_Inbred	STLKWDT_Inbred	10KWt_Inbred	CobDia_Inbred	KnlHgt_Inbred	EarLength_Inbred	CobWt_Inbred	TotKnlWt_Inbred	DTT_B73	PltYield_B73	TSLLEN_B73	TSLBCHCNT_B73	TSLANG_B73	PLTHT_B73	UPLFANG_B73	LFWDT_B73	LFLEN_B73	RPR_B73	STLKWDT_B73	10KWt_B73	CobDia_B73	KnlHgt_B73	EarLength_B73	CobWt_B73	TotKnlWt_B73	DTT_Hyb	PltYield_Hyb	TSLLEN_Hyb	TSLBCHCNT_Hyb	TSLANG_Hyb	PLTHT_Hyb	UPLFANG_Hyb	LFWDT_Hyb	LFLEN_Hyb	RPR_Hyb
02F	1.39759	0.014	0.972	0.014	33-16	55	.	339.667	16	43.3333	133.333	70	99.6667	694	8.5	17	2.1	14.7767	10.7967	70.2233	4.16667	14.5667	63	.	227.5	6	82.5	150	80	88.5	754.5	9.2	15.5	2.58333	25.5933	15.0417	115.887	15.9	62.85	51	.	356.667	9.33333	50	140	67.5	95.6667	794.667	10.45
02F	1.7365	0.003	0.993	0.004	38-11	64	.	300	8.8	48	135	52	78	830	10.3	14	2.36	24.328	12.838	109.86	9.9	47.9	63	.	227.5	6	82.5	150	80	88.5	754.5	9.2	15.5	2.58333	25.5933	15.0417	115.887	15.9	62.85	56	.	378	11	60	160	50	100	921	8.4
02F	1.58697	0.071	0.917	0.012	4226	54	.	293	18.6667	56.6667	130	38.3333	97	706.333	8.26667	13.5	.	18.6367	6.48	94.6767	6.43333	1.46667	63	.	227.5	6	82.5	150	80	88.5	754.5	9.2	15.5	2.58333	25.5933	15.0417	115.887	15.9	62.85	52	.	370.5	13.5	47.5	175	51.25	108.5	869.25	8.1
02F	1.84958	0.035	0.854	0.111	4722	66	.	333	8	55	126.667	52.5	95.3333	749.333	.	18.5	1.9	22.73	10.99	127.813	18.3	45.4667	63	.	227.5	6	82.5	150	80	88.5	754.5	9.2	15.5	2.58333	25.5933	15.0417	115.887	15.9	62.85	54	.	389.5	11	45	150	57.5	106	902	9.6
02F	1.28996	0.189	0.785	0.026	796	60	.	340	8.33333	56.6667	98.3333	21.6667	88	704.333	10	16	3.2	23.7667	18.6033	84.31	11.2333	58.1333	63	.	227.5	6	82.5	150	80	88.5	754.5	9.2	15.5	2.58333	25.5933	15.0417	115.887	15.9	62.85	54	.	.	.	.	118.333	51.6667	96.3333	761.667	10.6333
02F	1.59826	0	0	0	81-1	68	.	.	.	.	.	.	.	.	.	.	.	.	.	.	.	.	63	.	227.5	6	82.5	150	80	88.5	754.5	9.2	15.5	2.58333	25.5933	15.0417	115.887	15.9	62.85	57	.	383	12.5	42.5	162.5	65	101	1000.5	9.2
02F	1.10425	0.762	0.017	0.221	A214N	58	.	286.8	4	52	99	66	74.2	619.2	10.6	12.3333	2.74	19.632	12.736	132.328	9	40.5	63	.	227.5	6	82.5	150	80	88.5	754.5	9.2	15.5	2.58333	25.5933	15.0417	115.887	15.9	62.85	56	.	335.75	5.25	55	135	60	90.5	735.75	12.275
02F	1.44411	0.035	0.963	0.002	A239	54	.	255.2	4.6	39	90	52	85.4	646.2	8.72	14.3333	2.74	23.382	14.022	83.948	8.24	36.22	63	.	227.5	6	82.5	150	80	88.5	754.5	9.2	15.5	2.58333	25.5933	15.0417	115.887	15.9	62.85	.	.	.	.	.	.	.	.	.	.
02F	1.59826	0.019	0.122	0.859	A272	69	.	213	7	65	.	.	.	593	.	.	2.2	14.89	5.99	89.86	4.5	4.3	63	.	227.5	6	82.5	150	80	88.5	754.5	9.2	15.5	2.58333	25.5933	15.0417	115.887	15.9	62.85	51	.	331.5	11	52.5	135	62.5	91.5	836	8.95
02F	1.92369	0.005	0.531	0.464	A441-5	60	.	302	10	50	115	45	117	843	10.9	13	3.82	22.37	13.39	89.668	14.16	24.24	63	.	227.5	6	82.5	150	80	88.5	754.5	9.2	15.5	2.58333	25.5933	15.0417	115.887	15.9	62.85	53	.	399	14	63.75	156.25	59	118	945	10.775
02F	1.26976	0.019	0.979	0.002	A554	53	.	270.4	6	59	88	39	73.8	586.6	7.44	9.33333	2.12	20.234	12.774	62.356	5.52	24.44	63	.	227.5	6	82.5	150	80	88.5	754.5	9.2	15.5	2.58333	25.5933	15.0417	115.887	15.9	62.85	50	.	356.5	6	55	138.333	55	95.5	753	8.85
02F	1.33164	0.004	0.994	0.002	A556	51	.	260.5	5.5	50	80	47.5	81.5	590.5	12.2	13	2.15	17.815	12.255	90.36	8.95	26.25	63	.	227.5	6	82.5	150	80	88.5	754.5	9.2	15.5	2.58333	25.5933	15.0417	115.887	15.9	62.85	53	.	365	9	45	150	55	103	829	9.3
02F	1.70181	0.003	0.03	0.967	A6	73	.	.	.	.	161.25	70	85.25	818.5	9.95	13	2.4	26.62	7.665	108.33	15.225	31.175	63	.	227.5	6	82.5	150	80	88.5	754.5	9.2	15.5	2.58333	25.5933	15.0417	115.887	15.9	62.85	59	.	375.333	13.6667	60	188.333	68.3333	114	922.667	7.33333
02F	1.59826	0.009	0.99	0.001	A619	55	.	258.4	6.4	70	128	61	90	664.2	9.7	18.6667	2.88	28.2	14.21	105.618	12.64	51.5	63	.	227.5	6	82.5	150	80	88.5	754.5	9.2	15.5	2.58333	25.5933	15.0417	115.887	15.9	62.85	49	.	369	8	70	145	65	99	878	9.8
02F	0.852996	0.993	0.004	0.003	A632	55	.	242.6	5.2	45	111	8	78.2	737.4	10.5	14.6667	2.68	21.612	14.462	99.034	10.5	48.56	63	.	227.5	6	82.5	150	80	88.5	754.5	9.2	15.5	2.58333	25.5933	15.0417	115.887	15.9	62.85	53	.	325.333	5.33333	51.6667	130	60	89.5	818	12.1
02F	0.826679	0.897	0.1	0.003	A634	51	.	240.571	2.85714	57.1429	94.2857	22.8571	75.5714	665.143	11.0429	13.5	3.34286	21.4057	12.3143	83.05	8.15714	31.3571	63	.	227.5	6	82.5	150	80	88.5	754.5	9.2	15.5	2.58333	25.5933	15.0417	115.887	15.9	62.85	51	.	336	5	60	140	55	78	852	10.1
02F	0.852996	0.825	0.171	0.004	A635	59	.	257.8	5.8	41	77	11	68.6	647	.	8	2.075	17.375	15.42	85.945	4.475	24.45	63	.	227.5	6	82.5	150	80	88.5	754.5	9.2	15.5	2.58333	25.5933	15.0417	115.887	15.9	62.85	49	.	341.333	6.33333	46.6667	130	56.6667	95	812.333	11.2667
02F	1.0229	0.517	0.481	0.002	A641	55	.	279	4	63.3333	90	48.3333	.	565	8.26667	14	2.83333	21.75	11.73	83.0833	9.53333	34.7	63	.	227.5	6	82.5	150	80	88.5	754.5	9.2	15.5	2.58333	25.5933	15.0417	115.887	15.9	62.85	52	.	337	6	65	155	67.5	95.5	784.5	8.65
02F	1.23054	0.083	0.915	0.002	A654	51	.	.	.	.	.	.	.	.	.	.	.	.	.	.	.	.	63	.	227.5	6	82.5	150	80	88.5	754.5	9.2	15.5	2.58333	25.5933	15.0417	115.887	15.9	62.85	49	.	368.333	7	58.3333	131.667	63.3333	102.667	787.667	11.9667
02F	1.68528	0.006	0.991	0.003	A659	49	.	335.833	8.16667	47.5	106.667	65.8333	68.8333	818.833	10.0667	11.75	2.36667	22.5083	13.22	91.7967	11.0333	36.3333	63	.	227.5	6	82.5	150	80	88.5	754.5	9.2	15.5	2.58333	25.5933	15.0417	115.887	15.9	62.85	49	.	372	9	47.5	138.333	65	97.5	852	11.15
02F	1.44411	0.111	0.852	0.037	A661	48	.	284	4	60	105	55	81	645	10.4	.	2.2	25.83	14.32	78.91	9.7	20.5	63	.	227.5	6	82.5	150	80	88.5	754.5	9.2	15.5	2.58333	25.5933	15.0417	115.887	15.9	62.85	49	.	341	6.33333	65	145	63.3333	108.5	770	9.96667
02F	0.411099	0.862	0.127	0.011	A679	60	.	314.2	6	68	135	75	91.8	778.2	10.175	20	2.62	24.978	17.842	139.204	21.48	105.7	63	.	227.5	6	82.5	150	80	88.5	754.5	9.2	15.5	2.58333	25.5933	15.0417	115.887	15.9	62.85	58	.	286	5.5	72.5	150	75	88.5	803.5	11.15
02F	0.164504	0.993	0.004	0.003	A680	59	.	267.2	7.2	74	133	78	94.2	773.4	8.46	16.6667	2.76	25.79	16.39	117.592	16.12	71.04	63	.	227.5	6	82.5	150	80	88.5	754.5	9.2	15.5	2.58333	25.5933	15.0417	115.887	15.9	62.85	56	.	.	.	.	.	.	.	.	.
02F	1.92369	0.002	0.997	0.001	A682	49	.	358	2.2	31	123	20	76	678.4	13.48	12	3.28	21.158	15.494	118.276	9.32	56.9	63	.	227.5	6	82.5	150	80	88.5	754.5	9.2	15.5	2.58333	25.5933	15.0417	115.887	15.9	62.85	49	.	397.5	6.5	55	150	65	94	836	8.8
02F	1.88595	0.002	0.776	0.222	Ab28A	68	.	268.667	9.66667	81.6667	120	65	.	836	10.1	14	2.58	22.764	11.684	104.31	17.6	32.58	63	.	227.5	6	82.5	150	80	88.5	754.5	9.2	15.5	2.58333	25.5933	15.0417	115.887	15.9	62.85	57	.	369	7	43.3333	170	66.6667	112.333	860	8.2
02F	1.12134	0.429	0.57	0.001	B10	65	.	309.6	10	54	119	29	.	800.6	8.22	12.75	3.32	26.49	8.582	106.364	16.08	32.82	63	.	227.5	6	82.5	150	80	88.5	754.5	9.2	15.5	2.58333	25.5933	15.0417	115.887	15.9	62.85	56	.	291	7.5	50	110	55	94	764	8.6
02F	0.586664	0.694	0.305	0.001	B104	58	.	260.75	10	42.5	107.5	65	83.75	775.5	11.95	18	3.525	27.7775	16.7525	117.948	21.775	87.825	63	.	227.5	6	82.5	150	80	88.5	754.5	9.2	15.5	2.58333	25.5933	15.0417	115.887	15.9	62.85	56	.	329.5	7.75	55	121.25	71.6667	103	775.667	10.15
02F	1.12134	0.397	0.566	0.037	B105	64	.	423.4	9.4	46	127	74	82.4	838	11.6	15.5	2.68	27.768	11.732	93.954	11.32	54.22	63	.	227.5	6	82.5	150	80	88.5	754.5	9.2	15.5	2.58333	25.5933	15.0417	115.887	15.9	62.85	59	.	370.5	8.5	47.5	153.333	70	104	823	10.35
02F	0.24731	0.995	0.003	0.002	B109	58	.	231.4	5.4	55	132	70	89.8	671.2	11.18	11.5	2.9	26.924	13.566	107.904	11.52	64.66	63	.	227.5	6	82.5	150	80	88.5	754.5	9.2	15.5	2.58333	25.5933	15.0417	115.887	15.9	62.85	58	.	259.333	6.66667	63.3333	143.75	73.75	84	734.5	9.275
02F	1.57087	0.061	0.847	0.092	B115	57	.	346.25	15.25	26.25	112.5	27.5	87.5	791	11.7	13	3.1	20.2925	14.535	102.897	11.575	25.625	63	.	227.5	6	82.5	150	80	88.5	754.5	9.2	15.5	2.58333	25.5933	15.0417	115.887	15.9	62.85	53	.	366.667	11.3333	38.3333	135	58.3333	103.333	845.667	12.9
02F	0.787334	0.998	0.001	0.001	B14A	57	.	263.2	5.6	47	139	10	77.6	818.6	13.8	19	3.16	24.034	14.768	124.256	15.12	53.54	63	.	227.5	6	82.5	150	80	88.5	754.5	9.2	15.5	2.58333	25.5933	15.0417	115.887	15.9	62.85	53	.	345	7	80	143.333	52.5	83	905.5	10.6
02F	1.23054	0.233	0.756	0.011	B164	50	.	280.333	11	63.3333	106.667	51.6667	80	722	8.33333	15	2.03333	19.5933	13.2067	121.79	8.76667	33.0333	63	.	227.5	6	82.5	150	80	88.5	754.5	9.2	15.5	2.58333	25.5933	15.0417	115.887	15.9	62.85	53	.	334	11	30	135	65	96	849.5	8.75
02F	1.68528	0.007	0.988	0.005	B2	61	.	.	.	.	.	.	.	.	.	.	.	.	.	.	.	.	63	.	227.5	6	82.5	150	80	88.5	754.5	9.2	15.5	2.58333	25.5933	15.0417	115.887	15.9	62.85	53	.	381.6	7.4	63	135	61.25	94.4	866.6	10.35
02F	0.980829	0.997	0.002	0.001	B37	58	.	280.75	8	43.75	135	61.25	96	717	10.6	20.5	2.325	22.76	14.945	108.562	19.425	51.425	63	.	227.5	6	82.5	150	80	88.5	754.5	9.2	15.5	2.58333	25.5933	15.0417	115.887	15.9	62.85	54	.	314	7	52.5	150	65	101	801.333	8.96667
02F	1.1928	0.214	0.784	0.002	B46	63	.	277.2	10	59	125	24	80.6	753.8	10.34	13.3333	3.1	26.87	16.702	139.606	19.78	76.74	63	.	227.5	6	82.5	150	80	88.5	754.5	9.2	15.5	2.58333	25.5933	15.0417	115.887	15.9	62.85	56	.	318	6	45	120	55	100	848	10.5
02F	1.5442	0.012	0.985	0.003	B52	64	.	334.75	4.25	75	150	55	86.3333	771.333	9.85	18	2.4	25.2533	14.5167	146.51	20.875	39.125	63	.	227.5	6	82.5	150	80	88.5	754.5	9.2	15.5	2.58333	25.5933	15.0417	115.887	15.9	62.85	51	.	394.5	12	52.5	155	70	94	873	13
02F	1.35314	0.002	0.996	0.002	B57	62	.	252	17	45	86.25	47.5	77	673	11.85	13	2.625	21.945	12.4225	100.907	12.075	41.525	63	.	227.5	6	82.5	150	80	88.5	754.5	9.2	15.5	2.58333	25.5933	15.0417	115.887	15.9	62.85	52	.	387	12	20	125	.	.	.	.
02F	0.868596	0.988	0.002	0.01	B64	63	.	358.2	5.2	44	144	53	89.4	828	14.76	15	2.52	23.074	14.938	121.566	17.72	62.68	63	.	227.5	6	82.5	150	80	88.5	754.5	9.2	15.5	2.58333	25.5933	15.0417	115.887	15.9	62.85	52	.	372.2	6	60	148.75	63.75	103.25	879.25	11.425
02F	0.825075	0.998	0.001	0.001	B68	64	.	285.6	10.6	49	136	21	83	797.4	12.26	18.3333	2.75	22.084	17.096	108.088	14.125	63.6	63	.	227.5	6	82.5	150	80	88.5	754.5	9.2	15.5	2.58333	25.5933	15.0417	115.887	15.9	62.85	55	.	316	7	35	145	60	100	895	10.2
02F	0.028492	0.999	0.001	1.1e-16	B73Htrhm	63	.	243.4	4.8	75	139	79	87	696	7.84	18	2.32	26.52	16.496	107.69	15.58	70.92	63	.	227.5	6	82.5	150	80	88.5	754.5	9.2	15.5	2.58333	25.5933	15.0417	115.887	15.9	62.85	62	.	249	6	70	138.333	78.3333	95	754.667	9.25
02F	1.42058	0.005	0.993	0.002	B75	56	.	314.2	2	50	99	38	92	656.8	11.14	15	2.68	21.582	13.168	92.938	9.04	38.46	63	.	227.5	6	82.5	150	80	88.5	754.5	9.2	15.5	2.58333	25.5933	15.0417	115.887	15.9	62.85	54	.	343	4.5	55	126.667	43.3333	111.667	800.667	8.76667
02F	1.12134	0.912	0.087	0.001	B76	55	.	292	4.75	36.25	111.25	58.75	84.75	661.25	9.15	18.3333	2.5	24.0025	8.835	91.225	12.2	21.3	63	.	227.5	6	82.5	150	80	88.5	754.5	9.2	15.5	2.58333	25.5933	15.0417	115.887	15.9	62.85	51	.	361.5	6	50	145	60	98	817	8.9
02F	1.46821	0.083	0.915	0.002	B77	59	.	314.2	7.4	52	99	38	92.8	610	10.14	19.6667	2.72	25.246	13.376	129.198	12.86	60.96	63	.	227.5	6	82.5	150	80	88.5	754.5	9.2	15.5	2.58333	25.5933	15.0417	115.887	15.9	62.85	54	.	394	6	80	.	55	110	869.5	10.25
02F	1.12134	0.305	0.693	0.002	B79	62	.	305.2	13	40	123	65	104.2	784.8	7.22	11	2.58	27.8	12.644	107.536	14.3	51.56	63	.	227.5	6	82.5	150	80	88.5	754.5	9.2	15.5	2.58333	25.5933	15.0417	115.887	15.9	62.85	54	.	363	10.25	51.25	158.333	71.6667	117.333	878.333	8.1
02F	0.607073	0.996	0.003	0.001	B84	62	.	239.4	11	60	142	67	73.6	706.4	7.8	11.3333	2.56	25.094	12.318	107.296	15.8	38.72	63	.	227.5	6	82.5	150	80	88.5	754.5	9.2	15.5	2.58333	25.5933	15.0417	115.887	15.9	62.85	55	.	345.667	8.33333	70	162.5	72.5	111	898	9.2
02F	1.51822	0.016	0.981	0.003	B97	55	.	272.2	8.8	51	115	45	115.4	659.4	10.5	17	3.14	23.068	15.366	111.474	12.46	78.7	63	.	227.5	6	82.5	150	80	88.5	754.5	9.2	15.5	2.58333	25.5933	15.0417	115.887	15.9	62.85	51	.	373	8	55	150	60	119	861	8.7
02F	1.46821	0.002	0.997	0.001	C103	60	.	369	12.25	71.25	131.25	31.25	86.25	767.75	11.5667	16.5	2.75	19.7725	13.075	115.155	11.3	40.075	63	.	227.5	6	82.5	150	80	88.5	754.5	9.2	15.5	2.58333	25.5933	15.0417	115.887	15.9	62.85	55	.	380.667	11.3333	45	183.75	60	114.667	932	10.7333
02F	1.46821	0.047	0.952	0.001	C123	55	.	.	.	.	.	.	.	.	.	.	.	.	.	.	.	.	63	.	227.5	6	82.5	150	80	88.5	754.5	9.2	15.5	2.58333	25.5933	15.0417	115.887	15.9	62.85	52	.	378	10	35	147.5	60	110	875	10.6
02F	1.35314	0.143	0.841	0.016	C49	46	.	311.333	4.33333	70	68.3333	58.3333	61.6667	511	7.96667	.	2	23.2033	6.35	49.22	5.63333	7.76667	63	.	227.5	6	82.5	150	80	88.5	754.5	9.2	15.5	2.58333	25.5933	15.0417	115.887	15.9	62.85	48	.	371.5	5	61.25	141.667	55	95	791.333	8.05
02F	1.31058	0.127	0.869	0.004	C49A	46	.	266	2	40	65	60	56	463	.	.	2.1	20.83	6.33	57.44	4.5	11.9	63	.	227.5	6	82.5	150	80	88.5	754.5	9.2	15.5	2.58333	25.5933	15.0417	115.887	15.9	62.85	48	.	371	5	56.6667	131.667	50	94.3333	753	9.33333
02F	1.78059	0.004	0.993	0.003	CH701-30	51	.	295.25	4	51.25	107.5	40	94.5	576.5	8.075	11	2.6	19.7875	14.9675	96.4075	6.95	27.925	63	.	227.5	6	82.5	150	80	88.5	754.5	9.2	15.5	2.58333	25.5933	15.0417	115.887	15.9	62.85	51	.	375	7	51.6667	136.667	58.3333	107	770.667	9.86667
02F	1.51822	0.003	0.992	0.005	CH9	57	.	246.667	1	68.3333	86.6667	38.3333	88.6667	610	10.3333	15.5	2.73333	24.46	12.8467	77.31	8.26667	36.5	63	.	227.5	6	82.5	150	80	88.5	754.5	9.2	15.5	2.58333	25.5933	15.0417	115.887	15.9	62.85	54	.	351	5	62.5	140	.	102	779.5	8.7
02F	1.68528	0.006	0.992	0.002	CI187-2	65	.	191	17	60	110	45	79	686	10.1	.	2.6	24.58	9.63	105.75	12.9	36.3	63	.	227.5	6	82.5	150	80	88.5	754.5	9.2	15.5	2.58333	25.5933	15.0417	115.887	15.9	62.85	53	.	385.5	10.5	45	155	60	105.5	895	8
02F	1.51822	0.119	0.866	0.015	CI21E	63	.	387.2	7.8	68	132	63	96.2	745.4	8.78	18	2.76	29.986	13.12	113.314	16.76	68.74	63	.	227.5	6	82.5	150	80	88.5	754.5	9.2	15.5	2.58333	25.5933	15.0417	115.887	15.9	62.85	54	.	383.5	10	57.5	146.667	60	117	904	10
02F	1.71605	0.004	0.749	0.247	CI28A	60	.	304.6	8	63	91	60	94.2	608.6	13.76	11	2.5	22.074	13.746	96.47	11.66	35.1	63	.	227.5	6	82.5	150	80	88.5	754.5	9.2	15.5	2.58333	25.5933	15.0417	115.887	15.9	62.85	46	.	345	8	50	120	50	84	750	9.7
02F	1.65542	0.002	0.994	0.004	CI31A	70	.	.	.	.	.	.	.	.	.	.	.	.	.	.	.	.	63	.	227.5	6	82.5	150	80	88.5	754.5	9.2	15.5	2.58333	25.5933	15.0417	115.887	15.9	62.85	58	.	401.5	11.5	47.5	151.667	63.3333	96	895.667	8.83333
02F	1.46821	0.083	0.905	0.012	CI3A	61	.	315.6	14.4	55	152	55	97.4	614.6	11.02	15	2.66	28.976	15.018	93.332	14.98	53.62	63	.	227.5	6	82.5	150	80	88.5	754.5	9.2	15.5	2.58333	25.5933	15.0417	115.887	15.9	62.85	55	.	366.667	8.66667	61.6667	171.667	67.5	105	822.667	10.5
02F	1.78059	0.011	0.988	0.001	CI44	64	.	257.2	4.8	60	125	50	82.4	617.6	8.94	11	2.4	25.798	15.928	87.464	10.04	52.92	63	.	227.5	6	82.5	150	80	88.5	754.5	9.2	15.5	2.58333	25.5933	15.0417	115.887	15.9	62.85	53	.	331	7.5	42.5	135	75	105	876	11.9
02F	1.7478	0.012	0.986	0.002	CI64	62	.	313.4	8.8	52	121	49	88.8	730.4	10.98	11.5	2.54	28.036	13.852	86.4475	9.96	48.08	63	.	227.5	6	82.5	150	80	88.5	754.5	9.2	15.5	2.58333	25.5933	15.0417	115.887	15.9	62.85	54	.	372	9	55	140	60	102.5	801	9.7
02F	1.4929	0.011	0.935	0.054	CI66	70	.	.	.	.	131.667	58.75	.	726.5	.	13.5	1.65	22.98	6.075	89.205	12.725	15.9	63	.	227.5	6	82.5	150	80	88.5	754.5	9.2	15.5	2.58333	25.5933	15.0417	115.887	15.9	62.85	54	.	388	8.5	60	.	.	.	.	.
02F	1.84958	0.004	0.994	0.002	CI7	62	.	395.5	8.5	35	152.5	75	90.5	811.5	.	16	1.75	23.36	12.35	69.89	7.4	25.3	63	.	227.5	6	82.5	150	80	88.5	754.5	9.2	15.5	2.58333	25.5933	15.0417	115.887	15.9	62.85	54	.	417	8.2	61	178.333	71.6667	101	939.667	8.23333
02F	1.88595	0.003	0.737	0.26	CI90C	59	.	311.8	9.8	53	103	30	79	715.2	10.7	11.75	1.42	20.738	9.63	78.13	6.26	28.52	63	.	227.5	6	82.5	150	80	88.5	754.5	9.2	15.5	2.58333	25.5933	15.0417	115.887	15.9	62.85	54	.	399	10	65	141.667	60	96	921.5	10
02F	1.71605	0.002	0.997	0.001	CI91B	61	.	282.333	6.66667	60	101.667	40	81.6667	585.333	.	18	1.93333	21.85	11.5733	90.6333	5.43333	32.8333	63	.	227.5	6	82.5	150	80	88.5	754.5	9.2	15.5	2.58333	25.5933	15.0417	115.887	15.9	62.85	55	.	306.5	8	52.5	151.667	70	107	783	9.35
02F	0.852996	0.995	0.004	0.001	CM105	52	.	244	2	57.5	88.75	45	65	636.25	10.325	11	2.85	20.035	14.915	71.4775	6.475	22.9	63	.	227.5	6	82.5	150	80	88.5	754.5	9.2	15.5	2.58333	25.5933	15.0417	115.887	15.9	62.85	51	.	356	6	55	.	60	91	789.5	10.85
02F	0.891324	0.997	0.002	0.001	CM174	52	.	229.5	2.5	60	77.5	25	.	580.5	.	.	2.5	18.165	11.2	62.24	4.6	9.05	63	.	227.5	6	82.5	150	80	88.5	754.5	9.2	15.5	2.58333	25.5933	15.0417	115.887	15.9	62.85	52	.	373	6.5	47.5	140	57.5	91.5	827	8.65
02F	1.71605	0.013	0.969	0.018	CM37	41	.	268.5	5.5	50	65	45	49	524	12.5	.	2	16.58	4.29	.	1.95	.	63	.	227.5	6	82.5	150	80	88.5	754.5	9.2	15.5	2.58333	25.5933	15.0417	115.887	15.9	62.85	46	.	401.333	7.33333	46.6667	127.5	67.5	92	835.5	10.65
02F	1.1928	0.059	0.939	0.002	CM7	46	.	.	.	.	.	.	.	.	.	.	2.56	20.33	9.238	61.288	3.22	13.9	63	.	227.5	6	82.5	150	80	88.5	754.5	9.2	15.5	2.58333	25.5933	15.0417	115.887	15.9	62.85	46	.	432	5	65	148.333	.	103	830	.
02F	1.67398	0.002	0.002	0.996	CML10	66	.	362.6	16	39	172	73	81	888.8	12.58	15.25	2.72	21.272	14.852	149.078	16.22	55.04	63	.	227.5	6	82.5	150	80	88.5	754.5	9.2	15.5	2.58333	25.5933	15.0417	115.887	15.9	62.85	58	.	409	10	62.5	195	73.3333	104.667	992	10.9
02F	2.09074	0.003	0.005	0.992	CML103	61	.	361.8	9.2	51	123	51	89.6	655.4	10.48	12	3.3	23.504	16.64	129.514	17.06	93.4	63	.	227.5	6	82.5	150	80	88.5	754.5	9.2	15.5	2.58333	25.5933	15.0417	115.887	15.9	62.85	54	.	379.667	7	56.6667	143.333	56.6667	107.667	833	10.9
02F	1.88595	0.002	0.099	0.899	CML108	64	.	336	8.6	60	127	53	90.8	778.2	13.72	13.25	2.22	27.956	11.372	104.67	17.74	46.28	63	.	227.5	6	82.5	150	80	88.5	754.5	9.2	15.5	2.58333	25.5933	15.0417	115.887	15.9	62.85	56	.	357.75	6.5	51.25	145	55	94.3333	873.667	10.9667
02F	1.7478	0.003	0.002	0.995	CML11	73	.	368.5	14.25	50	168.75	70	.	.	10.3	16	2.34	21.892	11.95	122.444	13.24	42.18	63	.	227.5	6	82.5	150	80	88.5	754.5	9.2	15.5	2.58333	25.5933	15.0417	115.887	15.9	62.85	60	.	488.5	11	60	.	.	.	.	.
02F	2.23734	0.001	0.001	0.998	CML14	68	.	327.5	13.5	65	121.667	43.3333	.	815.5	8.4	16	1.98	24.922	10.864	92.804	15.02	29.28	63	.	227.5	6	82.5	150	80	88.5	754.5	9.2	15.5	2.58333	25.5933	15.0417	115.887	15.9	62.85	60	.	360	11.3333	56.6667	170	70	109	973	8.95
02F	1.59826	0.002	0.005	0.993	CML154Q	66	.	347.6	12.2	62	113	49	.	751.4	12.36	15.6667	2.12	29.958	12.068	91.108	18.64	40.64	63	.	227.5	6	82.5	150	80	88.5	754.5	9.2	15.5	2.58333	25.5933	15.0417	115.887	15.9	62.85	56	.	400	8.5	35	160	62.5	98	879.5	10.6
02F	1.78059	0.004	0.018	0.978	CML157Q	61	.	276.2	10.6	75	129	63	88.8	858.4	10.12	13.5	2.58	25.17	14.79	98.916	12.06	57.2	63	.	227.5	6	82.5	150	80	88.5	754.5	9.2	15.5	2.58333	25.5933	15.0417	115.887	15.9	62.85	54	.	386.75	11.75	70	147.5	73.75	107.25	941.5	11.8
02F	1.71605	0.01	0.018	0.972	CML158Q	67	.	299	15.5	70	116.25	58.3333	104	794.75	.	18	2.175	30.4875	13.9775	123.845	24.45	72.6	63	.	227.5	6	82.5	150	80	88.5	754.5	9.2	15.5	2.58333	25.5933	15.0417	115.887	15.9	62.85	55	.	386	10.5	65	155	62.5	110.5	834.5	10.55
02F	1.78059	0.01	0.301	0.689	CML218	61	.	265.2	14.2	53	93	31.25	88.8	756.4	13.72	12	2.24	26.474	9.354	95.874	13.22	29.06	63	.	227.5	6	82.5	150	80	88.5	754.5	9.2	15.5	2.58333	25.5933	15.0417	115.887	15.9	62.85	57	.	.	.	.	135	67.5	91.5	878	11.3
02F	1.5442	0.059	0.053	0.888	CML220	55	.	320.4	15.8	59	105	41	77.8	727.8	11.28	14	3.36	27.034	12.964	111.76	14	42.72	63	.	227.5	6	82.5	150	80	88.5	754.5	9.2	15.5	2.58333	25.5933	15.0417	115.887	15.9	62.85	53	.	337.5	12.5	30	142.5	55	99	877	12
02F	2.13726	0.003	0.002	0.995	CML228	63	.	250	9	72.5	112.5	50	91.5	894.5	11.7	15.5	2.82	22.57	13.278	119.402	11.58	52.44	63	.	227.5	6	82.5	150	80	88.5	754.5	9.2	15.5	2.58333	25.5933	15.0417	115.887	15.9	62.85	56	.	373.8	8.2	55	150	65	107.5	944.75	10.575
02F	1.81449	0.001	0.004	0.995	CML238	66	.	319.4	18.2	55	114	61	103.4	647.6	9.92	17.3333	2.72	32.944	10.252	87.168	13.46	51.66	63	.	227.5	6	82.5	150	80	88.5	754.5	9.2	15.5	2.58333	25.5933	15.0417	115.887	15.9	62.85	54	.	357	12	65	155	60	94	911	11.2
02F	1.92369	0.003	0.006	0.991	CML247	68	.	334	9.6	64	124	59	.	836	11.54	16	1.86	25.728	13.424	85.98	15.68	33.42	63	.	227.5	6	82.5	150	80	88.5	754.5	9.2	15.5	2.58333	25.5933	15.0417	115.887	15.9	62.85	55	.	375	9.5	62.5	163.333	65	109	928.5	11.4
02F	2.54273	0.001	0.006	0.993	CML254	68	.	222.75	9.5	62.5	148.75	65	.	980	10.05	10.3333	2.3	23.155	13.505	115.985	13.9	61.2	63	.	227.5	6	82.5	150	80	88.5	754.5	9.2	15.5	2.58333	25.5933	15.0417	115.887	15.9	62.85	56	.	349.25	9	61.25	158.333	76.25	106.25	1004.25	10.325
02F	2.16332	0.001	0.002	0.997	CML258	70	.	.	.	.	.	68.75	.	897.25	14.9	16.3333	2.225	27.8125	14.2175	108.99	14.9	56.625	63	.	227.5	6	82.5	150	80	88.5	754.5	9.2	15.5	2.58333	25.5933	15.0417	115.887	15.9	62.85	59	.	399	10.5	72.5	177.5	72.5	113	995	12
02F	1.44411	0.016	0.004	0.98	CML261	66	.	322.8	17.4	60	143	59	82.6	740.2	9.95	12	2.7	26.126	15.226	109.614	13.4	57.12	63	.	227.5	6	82.5	150	80	88.5	754.5	9.2	15.5	2.58333	25.5933	15.0417	115.887	15.9	62.85	55	.	360	12	55	152.5	72.5	97.5	889.5	9.35
02F	2.29141	0.002	0.001	0.997	CML264	68	.	313.6	18.4	29	132	52	.	755.75	11.66	18	2.36	26.89	9.662	126.554	17.68	47.98	63	.	227.5	6	82.5	150	80	88.5	754.5	9.2	15.5	2.58333	25.5933	15.0417	115.887	15.9	62.85	60	.	383	16	32.5	168.75	57.5	107.5	864	10.15
02F	2.18605	0.001	0.004	0.995	CML277	66	.	337.2	5.2	68	153	69	.	760	11.82	19	2.54	26.164	13.676	91.848	16	33.76	63	.	227.5	6	82.5	150	80	88.5	754.5	9.2	15.5	2.58333	25.5933	15.0417	115.887	15.9	62.85	55	.	346.5	8.25	60	176.25	68.75	116.5	935.5	9.95
02F	1.96291	0.023	0.046	0.931	CML281	66	.	255.75	12.5	57.5	115	48.75	.	608.75	11.4	12	3	28.985	12.095	86.6675	11.725	50.95	63	.	227.5	6	82.5	150	80	88.5	754.5	9.2	15.5	2.58333	25.5933	15.0417	115.887	15.9	62.85	59	.	371.333	11.3333	45	145	60	114	876	11.2
02F	2.18605	0.004	0.022	0.974	CML287	63	.	249	11.5	70	142.5	58.75	96	810.5	10.625	13	2.625	25.3275	13.8075	115.707	16.4	51.625	63	.	227.5	6	82.5	150	80	88.5	754.5	9.2	15.5	2.58333	25.5933	15.0417	115.887	15.9	62.85	60	.	.	.	.	160	.	108	1006	.
02F	1.88595	0.004	0.114	0.882	CML311	.	.	.	.	.	.	.	.	.	.	.	.	.	.	.	.	.	63	.	227.5	6	82.5	150	80	88.5	754.5	9.2	15.5	2.58333	25.5933	15.0417	115.887	15.9	62.85	58	.	315.5	12	57.5	182.5	70	110.5	915.5	10.4
02F	1.84958	0.003	0.002	0.995	CML314	61	.	316	9.8	82	144	48	90.8	867	11.04	16.3333	3.2	25.616	14.028	118.264	19.46	51.22	63	.	227.5	6	82.5	150	80	88.5	754.5	9.2	15.5	2.58333	25.5933	15.0417	115.887	15.9	62.85	52	.	379	10	70	160	65	93	926	9.8
02F	1.96291	0.027	0.008	0.965	CML321	70	.	292.6	6	72	162	57	91.6	857.4	10.52	14	2.28	32.458	10.45	125.782	24	72.74	63	.	227.5	6	82.5	150	80	88.5	754.5	9.2	15.5	2.58333	25.5933	15.0417	115.887	15.9	62.85	56	.	392.333	7.66667	55	173.333	70	114.5	964	11.25
02F	2.00373	0.01	0.005	0.985	CML322	60	.	287.5	4	55	123.75	38.75	92.25	680.5	9.1	11	2.3	27.1025	14.7025	96.97	15.5	49.05	63	.	227.5	6	82.5	150	80	88.5	754.5	9.2	15.5	2.58333	25.5933	15.0417	115.887	15.9	62.85	53	.	358	9.66667	46.6667	165	57.5	100.5	850	11.55
02F	1.68528	0.007	0.34	0.653	CML323	64	.	316.4	7.6	62	116	54	91.2	882.2	10.28	14	2.46	24.874	14.208	108.346	14.22	57.14	63	.	227.5	6	82.5	150	80	88.5	754.5	9.2	15.5	2.58333	25.5933	15.0417	115.887	15.9	62.85	52	.	.	.	.	170	62.5	100	983.5	9.9
02F	1.57087	0.002	0.357	0.641	CML328	53	.	212.667	6.66667	68.3333	91.6667	56.6667	77.3333	603.333	10.9667	10	2.16667	20.9233	14.0667	73.7967	5.73333	22.9	63	.	227.5	6	82.5	150	80	88.5	754.5	9.2	15.5	2.58333	25.5933	15.0417	115.887	15.9	62.85	48	.	324.25	9.75	62.5	135	58.3333	96.3333	777.667	10.4333
02F	2.18605	0.002	0.003	0.995	CML331	65	.	387.6	13	47	152	54	99.6	804.8	9.9	16.3333	3.02	27.222	18.144	105.134	18.46	69.18	63	.	227.5	6	82.5	150	80	88.5	754.5	9.2	15.5	2.58333	25.5933	15.0417	115.887	15.9	62.85	54	.	383	10.3333	56.6667	165	62.5	116	965	11.4
02F	2.40919	0.002	0.003	0.995	CML332	59	.	350	11.75	57.5	98.75	50	90.6	781.6	12.6	16	4.24	26.238	17.296	112.268	16.02	70.475	63	.	227.5	6	82.5	150	80	88.5	754.5	9.2	15.5	2.58333	25.5933	15.0417	115.887	15.9	62.85	52	.	389.5	8.5	57.5	140	65	108	930	11
02F	1.92369	0.013	0.029	0.958	CML333	59	.	300.4	13.2	72.5	131	62	90.6	767	12.1	13.75	2.36	25.856	10.818	108.986	14.06	51.64	63	.	227.5	6	82.5	150	80	88.5	754.5	9.2	15.5	2.58333	25.5933	15.0417	115.887	15.9	62.85	56	.	353.333	13.75	53.75	156.429	60.8333	113.167	883.667	10.5
02F	2.04629	0.002	0.004	0.994	CML341	63	.	298.8	4.8	51	134	58	113.6	837.8	10.62	15	3.04	27.678	15.76	94.824	13.62	58.14	63	.	227.5	6	82.5	150	80	88.5	754.5	9.2	15.5	2.58333	25.5933	15.0417	115.887	15.9	62.85	55	.	377	7.5	60	165	66.6667	123.667	924	11.8
02F	2.18605	0.006	0.165	0.829	CML349	62	.	.	.	.	.	.	.	.	.	.	.	.	.	.	.	.	63	.	227.5	6	82.5	150	80	88.5	754.5	9.2	15.5	2.58333	25.5933	15.0417	115.887	15.9	62.85	54	.	361.667	6	58.3333	162.5	48.75	97	824.5	9.9
02F	2.13726	0.001	0.002	0.997	CML38	68	.	276.5	12.75	57.5	126.25	61.6667	.	806	11.225	14.3333	1.975	22.6275	6.9325	87.315	11.525	11.3	63	.	227.5	6	82.5	150	80	88.5	754.5	9.2	15.5	2.58333	25.5933	15.0417	115.887	15.9	62.85	56	.	396	12	65	157.5	70	116	925	11.8
02F	2.09074	0.001	0.002	0.997	CML45	70	.	268	11	75	117.5	57.5	105.5	804.5	10.8	14	2.95	23.845	15.34	119.19	15.75	62.65	63	.	227.5	6	82.5	150	80	88.5	754.5	9.2	15.5	2.58333	25.5933	15.0417	115.887	15.9	62.85	60	.	372	10	60	180	75	121	1009	11.4
02F	2.50844	0.001	0.034	0.965	CML5	67	.	342	8	65	175	45	95.5	841.5	11.35	17	.	22.475	16.865	112.78	.	.	63	.	227.5	6	82.5	150	80	88.5	754.5	9.2	15.5	2.58333	25.5933	15.0417	115.887	15.9	62.85	55	.	399	9	65	180	65	117	1004	12.3
02F	2.09074	0.002	0.01	0.988	CML52	74	.	.	.	.	161.667	58	.	949.4	11.8667	15.5	1.84	22.2	12.872	104.328	11.48	41.22	63	.	227.5	6	82.5	150	80	88.5	754.5	9.2	15.5	2.58333	25.5933	15.0417	115.887	15.9	62.85	59	.	399.333	13.3333	33.3333	190	66.6667	94.3333	962.667	9.3
02F	2.04629	0.006	0.028	0.966	CML69	67	.	297.25	8.5	62.5	136	61	.	902.5	9.62	19	2.55	26.656	11.876	119.666	20.125	51.15	63	.	227.5	6	82.5	150	80	88.5	754.5	9.2	15.5	2.58333	25.5933	15.0417	115.887	15.9	62.85	58	.	392.5	10.5	37.5	172.5	62.5	116	949	11.4
02F	1.62644	0.005	0.302	0.693	CML77	61	.	263.6	7.6	79	127	39	97.6	759.4	15.2	13	3.36	32.166	15.868	85.634	16.94	49.78	63	.	227.5	6	82.5	150	80	88.5	754.5	9.2	15.5	2.58333	25.5933	15.0417	115.887	15.9	62.85	54	.	344	8.5	70	145	45	104	902	12.5
02F	1.81449	0.015	0.218	0.767	CML91	59	.	392.2	6.6	77	131	64	87	763.4	14.96	16.6667	3.2	22.564	16.94	118.188	15.54	80.66	63	.	227.5	6	82.5	150	80	88.5	754.5	9.2	15.5	2.58333	25.5933	15.0417	115.887	15.9	62.85	51	.	416	6	75	145	70	107	806	15.2
02F	1.39759	0.096	0.275	0.629	CML92	64	.	286.4	16.4	68	121	73	92.4	763.2	11.32	17.25	2.6	28.2225	9.6875	120.013	16.2	50.6	63	.	227.5	6	82.5	150	80	88.5	754.5	9.2	15.5	2.58333	25.5933	15.0417	115.887	15.9	62.85	56	.	.	.	.	.	.	.	.	.
02F	1.5442	0.147	0.847	0.006	CMV3	45	.	.	.	.	.	.	.	.	.	.	.	.	.	.	.	.	63	.	227.5	6	82.5	150	80	88.5	754.5	9.2	15.5	2.58333	25.5933	15.0417	115.887	15.9	62.85	50	.	409.667	6.66667	55	145	52.5	84	808.5	9.1
02F	1.57087	0.013	0.928	0.059	CO109	44	.	.	.	.	.	.	.	.	.	.	.	.	.	.	.	.	63	.	227.5	6	82.5	150	80	88.5	754.5	9.2	15.5	2.58333	25.5933	15.0417	115.887	15.9	62.85	53	.	354	8.5	75	165	71.6667	104	926	10.3667
02F	1.42058	0.021	0.967	0.012	CO125	52	.	309	6	65	110	65	59	631	.	15	1.8	21.05	11.5	59.42	6.1	23.4	63	.	227.5	6	82.5	150	80	88.5	754.5	9.2	15.5	2.58333	25.5933	15.0417	115.887	15.9	62.85	49	.	378.5	10.5	60	141.667	65	85.5	798	10.55
02F	1.76929	0.009	0.647	0.344	CO255	46	.	246.8	1.6	53.75	88	37	63.8	574.6	9.84	10.6667	1.94	21.204	10.368	94.322	6.22	19.56	63	.	227.5	6	82.5	150	80	88.5	754.5	9.2	15.5	2.58333	25.5933	15.0417	115.887	15.9	62.85	44	.	358.5	4.5	57.5	115	60	96.5	739.5	12.5
02F	1.52147	0.004	0.614	0.382	D940Y	66	.	347.5	10.5	70	140	65	91	902	10.2	18	2.36	24.034	14.194	96.024	13.74	43	63	.	227.5	6	82.5	150	80	88.5	754.5	9.2	15.5	2.58333	25.5933	15.0417	115.887	15.9	62.85	64	.	418.333	12.6667	45	181.667	60	115.333	944	9.1
02F	1.44411	0.018	0.98	0.002	DE1	63	.	327.6	14	47	126	52	110.6	692.6	9.56	11.5	3.18	28.33	17.386	106.404	16.64	75.6	63	.	227.5	6	82.5	150	80	88.5	754.5	9.2	15.5	2.58333	25.5933	15.0417	115.887	15.9	62.85	54	.	372.25	11.75	40	146.25	62.5	115.5	819	11.55
02F	1.39759	0.02	0.979	0.001	DE2	60	.	297.4	13.8	61	118	56	96.6	660.2	9.62	13.3333	3.38	30.12	16.866	121.11	27.4	78.24	63	.	227.5	6	82.5	150	80	88.5	754.5	9.2	15.5	2.58333	25.5933	15.0417	115.887	15.9	62.85	55	.	345	8.5	45	150	65	109	816.333	10.2
02F	1.0074	0.779	0.218	0.003	DE811	74	.	.	.	.	155	77.5	.	650.333	7.95	13.6667	1.65	20.715	9.76	48.905	4.175	6.5	63	.	227.5	6	82.5	150	80	88.5	754.5	9.2	15.5	2.58333	25.5933	15.0417	115.887	15.9	62.85	54	.	350	7	75	165	73.75	95.6667	841.667	9.35
02F	1.84958	0.24	0.734	0.026	DEexpt1	58	.	270.4	11.2	77	129	60	101	690.8	9.64	18.25	2.96	29.494	16.948	121.81	15.08	82.46	63	.	227.5	6	82.5	150	80	88.5	754.5	9.2	15.5	2.58333	25.5933	15.0417	115.887	15.9	62.85	52	.	368.5	8	72.5	156.25	68.75	111	865.25	.
02F	1.71605	0.006	0.923	0.071	E2558W	59	.	377	13	39	134	52	93.6	797	10	19	2.52	20.164	18.582	107.34	7.98	63.32	63	.	227.5	6	82.5	150	80	88.5	754.5	9.2	15.5	2.58333	25.5933	15.0417	115.887	15.9	62.85	54	.	421	10	72.5	158.333	68.3333	109.667	937.333	10.9667
02F	2.04629	0.001	0.461	0.538	EP1	45	.	236.333	7	58.3333	77.5	.	79	511.75	9.55	10.5	2.2	21.5	11.0075	103.058	9.23333	33.3	63	.	227.5	6	82.5	150	80	88.5	754.5	9.2	15.5	2.58333	25.5933	15.0417	115.887	15.9	62.85	44	.	.	.	.	110	55	103	729	9.8
02F	2.04629	0.002	0.534	0.464	F2	46	.	265.4	3.8	33	75	44	50	519.4	6.8	.	1.6	15.326	7.668	58.02	2.6	8.52	63	.	227.5	6	82.5	150	80	88.5	754.5	9.2	15.5	2.58333	25.5933	15.0417	115.887	15.9	62.85	45	.	367	5	43.3333	110	52.5	78.3333	749.333	10.2
02F	1.5442	0.026	0.421	0.553	F2834T	53	.	435.667	6.33333	20	98.3333	51.6667	68.3333	768.333	10.9667	13	2.8	20.3833	12.0433	72.11	4.3	24.9333	63	.	227.5	6	82.5	150	80	88.5	754.5	9.2	15.5	2.58333	25.5933	15.0417	115.887	15.9	62.85	54	.	423	9	65	156.667	55	110	955	10.6
02F	1.78059	0.01	0.62	0.37	F44	68	.	316.5	10.5	80	157.5	.	.	759	11.55	14	2.05	25.0625	10.535	79.79	8.025	37.25	63	.	227.5	6	82.5	150	80	88.5	754.5	9.2	15.5	2.58333	25.5933	15.0417	115.887	15.9	62.85	60	.	328.667	9	61.6667	156.667	62.5	91.3333	803.333	10.3
02F	1.84958	0.005	0.745	0.25	F6	72	.	.	.	.	.	.	.	.	.	.	.	.	.	.	.	.	63	.	227.5	6	82.5	150	80	88.5	754.5	9.2	15.5	2.58333	25.5933	15.0417	115.887	15.9	62.85	59	.	383	13.5	42.5	187.5	70	116.5	1004	10.8
02F	1.81449	0.07	0.608	0.322	F7	44	.	273	1.6	70	75	45	53.8	603.2	6.36	.	1.7	17.672	8.686	73.37	4.24	12.88	63	.	227.5	6	82.5	150	80	88.5	754.5	9.2	15.5	2.58333	25.5933	15.0417	115.887	15.9	62.85	43	.	377	3	60	112.5	60	80	810	9.1
02F	2.00373	0.004	0.979	0.017	GA209	67	.	332	17.3333	48.3333	108.333	63.3333	53	738.333	10.9333	14.5	2.36667	21.2067	11.2333	83.91	11.3333	33.3667	63	.	227.5	6	82.5	150	80	88.5	754.5	9.2	15.5	2.58333	25.5933	15.0417	115.887	15.9	62.85	56	.	355	10	60	.	.	.	.	.
02F	1.92369	0.008	0.839	0.153	GT112	74	.	.	.	.	.	.	.	.	.	.	.	.	.	.	.	.	63	.	227.5	6	82.5	150	80	88.5	754.5	9.2	15.5	2.58333	25.5933	15.0417	115.887	15.9	62.85	59	.	320.333	8.66667	45	170	66.6667	121	916	9.56667
02F	0.837978	0.969	0.029	0.002	H100	58	.	285	7.75	50	130	50	73.5	734.75	14.525	14	3.925	25.7725	16.6225	105.69	13.125	61.675	63	.	227.5	6	82.5	150	80	88.5	754.5	9.2	15.5	2.58333	25.5933	15.0417	115.887	15.9	62.85	53	.	345.333	9.66667	46.6667	140	60	95	805	11.55
02F	1.03865	0.753	0.209	0.038	H105W	57	.	287.4	9	45	105	50	84.4	754.8	10.56	15	2.54	26.402	14.196	118.194	14.2	52.1	63	.	227.5	6	82.5	150	80	88.5	754.5	9.2	15.5	2.58333	25.5933	15.0417	115.887	15.9	62.85	52	.	381.5	9	40	132.5	62.5	99	862.5	11.75
02F	1.59826	0.002	0.995	0.003	H49	55	.	314.333	6.66667	63.3333	123.333	36.6667	94.6667	795.667	9.6	15	2.63333	25.0333	14.3067	94.5767	10.7333	49.9	63	.	227.5	6	82.5	150	80	88.5	754.5	9.2	15.5	2.58333	25.5933	15.0417	115.887	15.9	62.85	48	.	357	7	73.75	150	67.5	101.667	869	9.675
02F	1.23054	0.714	0.281	0.005	H84	56	.	224	5.8	58	120	58	78.4	652	12.7	17.6667	2.98	23.506	17.25	96.22	12.94	38.1	63	.	227.5	6	82.5	150	80	88.5	754.5	9.2	15.5	2.58333	25.5933	15.0417	115.887	15.9	62.85	51	.	361	8	65	145	57.5	104	759.5	10.05
02F	0.799757	0.997	0.002	0.001	H91	58	.	260.8	9	64	119	47	90.6	731.8	11.2	12	2.48	23.904	15.076	135.834	17.84	72.34	63	.	227.5	6	82.5	150	80	88.5	754.5	9.2	15.5	2.58333	25.5933	15.0417	115.887	15.9	62.85	55	.	318.333	8.33333	55	143.333	63.3333	107.667	846.667	.
02F	1.84958	0.001	0.898	0.101	H95	59	.	318.4	9.4	66	125	46	98.2	756	10.14	16	2.3	23.414	16.332	105.382	8.9	51.22	63	.	227.5	6	82.5	150	80	88.5	754.5	9.2	15.5	2.58333	25.5933	15.0417	115.887	15.9	62.85	54	.	364	8.25	67.5	161.667	55	109	886.333	9.7
02F	1.84958	0.001	0.997	0.002	H99	55	.	230.5	4	50	93.75	46.25	81.25	581.25	11.475	14	2.725	24.37	11.85	100.957	13.175	34.525	63	.	227.5	6	82.5	150	80	88.5	754.5	9.2	15.5	2.58333	25.5933	15.0417	115.887	15.9	62.85	54	.	322	7	62.5	165	65	104	754	10.65
02F	1.51822	0.207	0.019	0.774	Hi27	62	.	260.8	11.6	59	136	65	70	848.2	10.66	13.4	2.1	23.885	9.947	103.974	7.68	34.02	63	.	227.5	6	82.5	150	80	88.5	754.5	9.2	15.5	2.58333	25.5933	15.0417	115.887	15.9	62.85	55	.	360	11.5	52.5	165	72.5	94	929.5	7.95
02F	1.65542	0	0	0	HP301	54	.	277.667	14.3333	60	86.6667	30	76.3333	665.667	9.46667	10.5	1.33333	20.43	8	82.8367	6.26667	18.8667	63	.	227.5	6	82.5	150	80	88.5	754.5	9.2	15.5	2.58333	25.5933	15.0417	115.887	15.9	62.85	53	.	374.75	9.25	41.25	142.5	53.75	86	795	9.875
02F	1.65542	0.079	0.898	0.023	Hy	58	.	214.333	13.3333	35	90	45	67	583.333	9.76667	10	2.83333	20.26	11.97	66.84	5.73333	21.3667	63	.	227.5	6	82.5	150	80	88.5	754.5	9.2	15.5	2.58333	25.5933	15.0417	115.887	15.9	62.85	53	.	308	10.3333	31.6667	133.333	55	102	808	8.4
02F	1.78059	0.002	0.539	0.459	I137TN	65	.	.	.	.	.	.	.	.	.	.	.	.	.	.	.	.	63	.	227.5	6	82.5	150	80	88.5	754.5	9.2	15.5	2.58333	25.5933	15.0417	115.887	15.9	62.85	56	.	312	8	50	145	67.5	98	853	9.65
02F	1.23054	0.23	0.767	0.003	I205	60	.	.	.	.	.	.	.	.	.	.	.	.	.	.	.	.	63	.	227.5	6	82.5	150	80	88.5	754.5	9.2	15.5	2.58333	25.5933	15.0417	115.887	15.9	62.85	51	.	364.5	10	42.5	137.5	65	97	822.5	10.55
02F	1.96291	0	0	0	I29	49	.	310	7.8	25	103	42	68.4	664.8	6.12	10.3333	1.46	24.168	7.998	84.624	14.12	25.4	63	.	227.5	6	82.5	150	80	88.5	754.5	9.2	15.5	2.58333	25.5933	15.0417	115.887	15.9	62.85	48	.	376.333	10.3333	20	156.25	63.3333	100.667	877.333	7.05
02F	1.96291	0	0	0	Ia2132	55	.	340.6	11	44	113	41	77.6	655.6	7.34	13	1.76	21.782	12.864	106.296	8.34	34.7	63	.	227.5	6	82.5	150	80	88.5	754.5	9.2	15.5	2.58333	25.5933	15.0417	115.887	15.9	62.85	52	.	365.5	11	47.5	162.5	65	100	872	8.55
02F	1.78059	0	0	0	Ia5125	58	.	99	13	65	55	25	61	566	6	9	2.16667	17.76	7.91	43.5967	1.7	13.2333	63	.	227.5	6	82.5	150	80	88.5	754.5	9.2	15.5	2.58333	25.5933	15.0417	115.887	15.9	62.85	46	.	313	14	55	.	35	83	872	8.9
02F	1.5442	0	0	0	IDS28	55	.	207.6	12.6	35	122	53	59.8	602.2	8.1	9.66667	1.14	21.792	9.054	99.14	8.82	37.52	63	.	227.5	6	82.5	150	80	88.5	754.5	9.2	15.5	2.58333	25.5933	15.0417	115.887	15.9	62.85	52	.	360	11	30	155	70	89	839	9.8
02F	1.78059	0	0	0	IDS69	59	.	255.5	15	47.5	82.5	61.25	79	594	7.05	12	1.475	16.93	8.9125	83.11	3.325	17.925	63	.	227.5	6	82.5	150	80	88.5	754.5	9.2	15.5	2.58333	25.5933	15.0417	115.887	15.9	62.85	52	.	364.5	10.5	62.5	147.5	50	107	868	10.85
02F	1.65542	0	0	0	IDS91	54	.	230.4	13.2	44	61	33	77.2	722.8	11.46	15	1.52	17.754	9.62	96.768	5.74	27.12	63	.	227.5	6	82.5	150	80	88.5	754.5	9.2	15.5	2.58333	25.5933	15.0417	115.887	15.9	62.85	48	.	390.5	7.75	71.25	165	52.5	103.5	903	10.45
02F	1.78059	0	0	0	Il101t	53	.	348.8	6.6	39	79	56	45.6	635.2	7.98	11	1.88	19.658	12.94	97.242	6.54	22.76	63	.	227.5	6	82.5	150	80	88.5	754.5	9.2	15.5	2.58333	25.5933	15.0417	115.887	15.9	62.85	48	.	418.5	6	45	110	65	77	853.5	8.7
02F	1.65542	0	0	0	Il14H	54	.	308	12	40	105	30	77	752	7.3	15	1.3	15.88	17.2	56.9	3	20.8	63	.	227.5	6	82.5	150	80	88.5	754.5	9.2	15.5	2.58333	25.5933	15.0417	115.887	15.9	62.85	49	.	377.667	9	55	160	60	91	918.5	8.5
02F	1.44411	0	0	0	Il677a	57	.	282.6	13	33	107	23	94.4	643.6	8.74	14	1.32	24.542	12.42	119.166	12.44	39.72	63	.	227.5	6	82.5	150	80	88.5	754.5	9.2	15.5	2.58333	25.5933	15.0417	115.887	15.9	62.85	51	.	377.667	11	61.6667	145	46.6667	90.3333	836.667	9.36667
02F	1.81449	0.087	0.886	0.027	K148	60	.	261	10.5	72.5	105	66.25	62.5	721	12.15	18.5	1.975	22.765	9.415	89.1625	10.625	22.275	63	.	227.5	6	82.5	150	80	88.5	754.5	9.2	15.5	2.58333	25.5933	15.0417	115.887	15.9	62.85	51	.	373	9	65	160	70	96	903	11.1
02F	1.5442	0.11	0.873	0.017	K4	62	.	344.5	16.5	20	127.5	63.3333	85.6667	725	9.56667	14.3333	2.21667	21.055	15.0517	108.09	10.4833	54.2667	63	.	227.5	6	82.5	150	80	88.5	754.5	9.2	15.5	2.58333	25.5933	15.0417	115.887	15.9	62.85	55	.	349	10	40	150	70	102	866.667	9.2
02F	1.5329	0.01	0.98	0.01	K55	62	.	226	11.5	40	102.5	55	83	593.5	13.1	13.5	2.8	28.965	7.81	84.77	11.2	20	63	.	227.5	6	82.5	150	80	88.5	754.5	9.2	15.5	2.58333	25.5933	15.0417	115.887	15.9	62.85	53	.	384	8	25	135	60	106	708	12.5
02F	1.84958	0.033	0.965	0.002	K64	62	.	320.25	9.25	55	132.5	60	.	762.25	12.175	14	3.325	26.27	17.63	105.453	17.3	67.275	63	.	227.5	6	82.5	150	80	88.5	754.5	9.2	15.5	2.58333	25.5933	15.0417	115.887	15.9	62.85	54	.	367	8.66667	51.6667	161.667	68.3333	102	884.333	11.5
02F	2.11453	0.003	0.017	0.98	Ki11	66	.	343	3	71	107	60	.	744.667	7.76	16	2.48	30.112	12.13	93.468	18.38	46.88	63	.	227.5	6	82.5	150	80	88.5	754.5	9.2	15.5	2.58333	25.5933	15.0417	115.887	15.9	62.85	57	.	412.333	10.6667	56.6667	148.333	60	111	920.667	9.53333
02F	2.29141	0.003	0.003	0.994	Ki14	68	.	.	.	.	162.5	23.3333	89.5	774.5	9.05	14	2.1	23.904	12.97	93.406	11.82	45.1	63	.	227.5	6	82.5	150	80	88.5	754.5	9.2	15.5	2.58333	25.5933	15.0417	115.887	15.9	62.85	55	.	374.5	13.5	47.5	170	60	106.5	866	10
02F	1.92369	0.001	0.018	0.981	Ki2007	60	.	208.8	10.2	49	122	69	99.8	651.8	9.28	14.3333	2.36	25.618	12.346	110.894	15.32	41.28	63	.	227.5	6	82.5	150	80	88.5	754.5	9.2	15.5	2.58333	25.5933	15.0417	115.887	15.9	62.85	51	.	367	9	57.5	150	67.5	116	824	9.65
02F	2.09074	0.005	0.002	0.993	Ki2021	66	.	309.5	17.25	22.5	156.667	63.3333	98.6667	830	9.96667	14.5	3.14	29.708	15.418	137	21.2	89.66	63	.	227.5	6	82.5	150	80	88.5	754.5	9.2	15.5	2.58333	25.5933	15.0417	115.887	15.9	62.85	55	.	.	.	.	165	75	115	978	9.2
02F	2.29141	0.004	0.005	0.991	Ki21	62	.	281.8	7	67	108	33	83	766.2	8.82	14	2.68	21.87	17.176	91.872	8.38	48.74	63	.	227.5	6	82.5	150	80	88.5	754.5	9.2	15.5	2.58333	25.5933	15.0417	115.887	15.9	62.85	55	.	409	9	55	140	60	107.5	943.5	7.45
02F	2.09074	0.001	0.393	0.606	Ki3	64	.	231	9.5	55	113.333	56.25	96.25	646.5	11.275	19	2.375	21.39	10.925	76.1975	7.625	22	63	.	227.5	6	82.5	150	80	88.5	754.5	9.2	15.5	2.58333	25.5933	15.0417	115.887	15.9	62.85	51	.	379.5	10	65	168.75	71.25	119	886.5	11.225
02F	1.84958	0.001	0.002	0.997	Ki43	70	.	.	.	.	98.3333	48.75	.	877.333	10.6333	11.5	1.525	20.245	6.945	92.565	8.125	22.8	63	.	227.5	6	82.5	150	80	88.5	754.5	9.2	15.5	2.58333	25.5933	15.0417	115.887	15.9	62.85	59	.	380.667	9	43.3333	180	61.6667	102	916	9.46667
02F	1.84958	0.029	0.048	0.923	Ki44	60	.	279.5	10	67.5	102.5	47.5	92.5	704	13.1	15	2.94	25.568	9.764	114.986	16.2	42.18	63	.	227.5	6	82.5	150	80	88.5	754.5	9.2	15.5	2.58333	25.5933	15.0417	115.887	15.9	62.85	54	.	345.5	9	57.5	140	60	105	834	9.6
02F	1.70475	0.008	0.859	0.133	Ky21	66	.	230.667	14.3333	40	130	75	.	782	9.95	19	2.76667	23.8033	12.44	91.3467	13.1	36.2333	63	.	227.5	6	82.5	150	80	88.5	754.5	9.2	15.5	2.58333	25.5933	15.0417	115.887	15.9	62.85	60	.	384.25	11.25	55	167.5	77.5	.	871	.
02F	2.40919	0.011	0.732	0.257	Ky226	62	.	275.8	7.4	67	116	.	73.4	667.2	13.02	11.6667	2.46	27.124	12.926	76.574	12.74	37.18	63	.	227.5	6	82.5	150	80	88.5	754.5	9.2	15.5	2.58333	25.5933	15.0417	115.887	15.9	62.85	57	.	.	.	.	.	.	.	.	.
02F	1.4929	0.134	0.709	0.157	Ky228	69	.	.	.	.	.	.	.	.	.	.	.	.	.	.	.	.	63	.	227.5	6	82.5	150	80	88.5	754.5	9.2	15.5	2.58333	25.5933	15.0417	115.887	15.9	62.85	58	.	347	12	65	177.5	67.5	101.5	761.5	11
02F	1.81449	0.001	0.99	0.009	L317	60	.	277	7.75	46.25	121.25	55	76.25	644.25	8.6	11	2.875	24.415	11.3275	96.9775	12.675	32	63	.	227.5	6	82.5	150	80	88.5	754.5	9.2	15.5	2.58333	25.5933	15.0417	115.887	15.9	62.85	58	.	307	9.33333	55	121.667	63.3333	96.5	662.5	9.7
02F	1.78059	0.007	0.297	0.696	L578	68	.	311	3.25	78.75	160	77.5	.	789	11.7	12.75	2.025	26.3175	11.5225	90.325	13.475	28.45	63	.	227.5	6	82.5	150	80	88.5	754.5	9.2	15.5	2.58333	25.5933	15.0417	115.887	15.9	62.85	58	.	327	12	56.6667	161.667	63.3333	107	870	8.53333
02F	1.37512	0.012	0.849	0.139	M14	54	.	305	10.25	46.25	105	33.75	86	639.5	9.325	17.6667	2.3	23.325	10.04	60.1575	7.625	24.825	63	.	227.5	6	82.5	150	80	88.5	754.5	9.2	15.5	2.58333	25.5933	15.0417	115.887	15.9	62.85	53	.	365.667	5.66667	63.3333	142.5	60	94	798	9.9
02F	1.68528	0.002	0.996	0.002	M162W	66	.	300	8	57.5	102.5	42.5	90	729	12.15	.	3.175	24.1475	18.7525	96.5175	12.35	65.35	63	.	227.5	6	82.5	150	80	88.5	754.5	9.2	15.5	2.58333	25.5933	15.0417	115.887	15.9	62.85	55	.	390.667	7.33333	56.6667	155	60	118	876.667	10.9333
02F	2.02356	0.012	0.404	0.584	M37W	65	.	364.8	10.6	46	121	29	90.2	863.2	8.02	21	2.4	24.918	13.902	108.672	15.48	61.54	63	.	227.5	6	82.5	150	80	88.5	754.5	9.2	15.5	2.58333	25.5933	15.0417	115.887	15.9	62.85	59	.	364	13.4	52	170	54	105.8	904.4	8.78
02F	1.88595	0.007	0.854	0.139	MEF156-55-2	51	.	.	.	.	.	.	.	.	.	.	.	.	.	.	.	.	63	.	227.5	6	82.5	150	80	88.5	754.5	9.2	15.5	2.58333	25.5933	15.0417	115.887	15.9	62.85	47	.	374	10	50	125	55	86	838	8.6
02F	2.29141	0.001	0.998	0.001	Mo17	53	.	327	3.6	47	95	59	78	612.4	16.08	11	2.43333	18.896	14.08	114.852	7.3	36.9333	63	.	227.5	6	82.5	150	80	88.5	754.5	9.2	15.5	2.58333	25.5933	15.0417	115.887	15.9	62.85	50	.	406	5.75	58.75	136.25	70	96.75	820	13.225
02F	2.00373	0.011	0.307	0.682	Mo18W	62	.	370.6	17	55	124	44	89.4	893	9.16	19.3333	2	26.038	14.768	112.708	10.78	58.94	63	.	227.5	6	82.5	150	80	88.5	754.5	9.2	15.5	2.58333	25.5933	15.0417	115.887	15.9	62.85	55	.	393.25	11.5	36.25	147	65	102.667	930.333	11.7333
02F	1.68528	0.004	0.828	0.168	Mo1W	59	.	302.6	6	70	114	33	102.4	675.4	10.26	16.75	2.1	25.436	14.444	57.6633	6.34	16.46	63	.	227.5	6	82.5	150	80	88.5	754.5	9.2	15.5	2.58333	25.5933	15.0417	115.887	15.9	62.85	51	.	385.5	8	67.5	162.5	55	99.5	863.5	11.05
02F	1.5442	0.108	0.727	0.165	Mo24W	62	.	488	12.25	75	142.5	72.5	87.75	817.5	9.6	16	2.175	29.9025	14.115	91.1225	18.4	46.3	63	.	227.5	6	82.5	150	80	88.5	754.5	9.2	15.5	2.58333	25.5933	15.0417	115.887	15.9	62.85	54	.	400	9	60	153.333	70	97	951	9.1
02F	1.37512	0.002	0.996	0.002	Mo44	50	.	338	4.2	58	116	66	71.8	834.2	14.08	13.3333	1.7	23.392	13.408	111.358	10.98	45.72	63	.	227.5	6	82.5	150	80	88.5	754.5	9.2	15.5	2.58333	25.5933	15.0417	115.887	15.9	62.85	49	.	377	5	66.6667	145	65	93	882	13.95
02F	1.65542	0.252	0.516	0.232	Mo45	59	.	286	9.2	56	140	65	95.2	793.6	12.5	15.6667	2.42	26.232	9.308	145.496	17.22	48.32	63	.	227.5	6	82.5	150	80	88.5	754.5	9.2	15.5	2.58333	25.5933	15.0417	115.887	15.9	62.85	54	.	.	.	.	135	72.5	105.5	897.5	11.5
02F	1.57087	0.152	0.838	0.01	Mo46	60	.	267.6	8	63	102	52	76.8	747	12.08	14.3333	3.12	23.726	13.644	79.132	13.52	42.82	63	.	227.5	6	82.5	150	80	88.5	754.5	9.2	15.5	2.58333	25.5933	15.0417	115.887	15.9	62.85	51	.	381.5	8	67.5	142.5	70	98.5	840.5	9.6
02F	1.39759	0.18	0.624	0.196	Mo47	48	.	289.2	8	66	97	42	70.6	804.4	9.62	12.5	1.58	24.09	11.826	92.594	8.1	38.76	63	.	227.5	6	82.5	150	80	88.5	754.5	9.2	15.5	2.58333	25.5933	15.0417	115.887	15.9	62.85	51	.	406	9	65	130	62.5	97.5	876.5	10.65
02F	1.62644	0.002	0.996	0.002	MoG	58	.	364.2	11.8	67	139	67	118.6	758.2	8.92	15.6667	3.24	29.294	15.328	99.83	19.18	48.96	63	.	227.5	6	82.5	150	80	88.5	754.5	9.2	15.5	2.58333	25.5933	15.0417	115.887	15.9	62.85	51	.	396.5	12	65	172.5	70	127.333	903.333	8.85
02F	1.5442	0.102	0.641	0.257	Mp339	66	.	283	6.2	64	124	62	117.2	657.2	8.82	12	2.68	26.274	13.92	104.252	13.84	55.1	63	.	227.5	6	82.5	150	80	88.5	754.5	9.2	15.5	2.58333	25.5933	15.0417	115.887	15.9	62.85	56	.	356	10.5	47.5	175	67.5	117	887.5	6.7
02F	1.78059	0.002	0.884	0.114	MS1334	52	.	317	5	51	97	52	69.4	639.8	9.375	11.3333	1.92	20.484	9.086	114.84	11.22	16.04	63	.	227.5	6	82.5	150	80	88.5	754.5	9.2	15.5	2.58333	25.5933	15.0417	115.887	15.9	62.85	52	.	386.5	6.5	52.5	140	58.3333	95	868.5	10.85
02F	1.39759	0.063	0.865	0.072	MS153	53	.	294.6	5	56	100	44	72.2	636.6	8.68	11.6667	2.78	25.452	14.796	84.716	9.06	39.28	63	.	227.5	6	82.5	150	80	88.5	754.5	9.2	15.5	2.58333	25.5933	15.0417	115.887	15.9	62.85	49	.	352.5	7.75	48.75	131.667	50	89	804.75	10.05
02F	1.51822	0.002	0.997	0.001	MS71	49	.	253.333	9.33333	45	92.5	57.5	71	721.5	12.6	.	2.875	20.836	13.46	76.418	7.5	33.55	63	.	227.5	6	82.5	150	80	88.5	754.5	9.2	15.5	2.58333	25.5933	15.0417	115.887	15.9	62.85	47	.	345	9.75	47.5	143.75	66.6667	90.5	817.75	10.15
02F	1.44548	0.004	0.765	0.231	Mt42	47	.	179.2	3.4	23	86	35	66	576.6	9.02	8.66667	1.68	20.494	5.582	83.61	7.12	12.74	63	.	227.5	6	82.5	150	80	88.5	754.5	9.2	15.5	2.58333	25.5933	15.0417	115.887	15.9	62.85	48	.	321	9	32.5	147.5	57.5	90.5	827	7.7
02F	0.377763	0.998	0.001	0.001	N192	51	.	269.6	3.4	59	89	68	83.6	684.4	12.04	16	3.2	25.572	17.46	109.098	12.84	49.84	63	.	227.5	6	82.5	150	80	88.5	754.5	9.2	15.5	2.58333	25.5933	15.0417	115.887	15.9	62.85	55	.	328	9	45	.	70	105	917	12.8
02F	1.0229	0.551	0.447	0.002	N28Ht	59	.	238.4	10	40	113	62	84.2	649.2	8.98	16	2.38	25.858	17.416	91.412	10.58	62.82	63	.	227.5	6	82.5	150	80	88.5	754.5	9.2	15.5	2.58333	25.5933	15.0417	115.887	15.9	62.85	54	.	317	8	42.5	131.667	68.3333	96.6667	757.667	11.1667
02F	1.71605	0.017	0.98	0.003	N6	54	.	283.333	12	78.3333	110	48.3333	61.3333	731	9.9	13	2.7	22.4933	16.3933	94.3933	10.1667	48.8333	63	.	227.5	6	82.5	150	80	88.5	754.5	9.2	15.5	2.58333	25.5933	15.0417	115.887	15.9	62.85	51	.	379.5	11	62.5	142.5	60	90	877	9.95
02F	1.0229	0.494	0.503	0.003	N7A	55	.	280.6	7.8	67	107	60	69.2	782.6	13.32	10.5	2.82	23.824	18.796	109.918	13.74	75.68	63	.	227.5	6	82.5	150	80	88.5	754.5	9.2	15.5	2.58333	25.5933	15.0417	115.887	15.9	62.85	53	.	349.667	7.66667	70	127.5	62.5	96	842.5	11.65
02F	1.39759	0.004	0.874	0.122	NC222	65	.	288	13.6	79	147	67	100	799.2	11.32	14	1.92	21.34	13.716	76.186	9.3	28.36	63	.	227.5	6	82.5	150	80	88.5	754.5	9.2	15.5	2.58333	25.5933	15.0417	115.887	15.9	62.85	55	.	373	11	60	165	60	109	917	11.4
02F	1.4929	0.004	0.994	0.002	NC230	65	.	322.2	11.2	51	113	67	114	693	12.175	18.3333	2.68	27.088	16.144	93.056	13.96	61.1	63	.	227.5	6	82.5	150	80	88.5	754.5	9.2	15.5	2.58333	25.5933	15.0417	115.887	15.9	62.85	56	.	356.5	8.5	50	155	70	125.5	832	10.9
02F	1.65542	0.068	0.839	0.093	NC232	63	.	361	11	71	92	47	98.6	649.6	11.44	18.6667	2.72	29.158	14.33	102.226	14.88	46.5	63	.	227.5	6	82.5	150	80	88.5	754.5	9.2	15.5	2.58333	25.5933	15.0417	115.887	15.9	62.85	55	.	339	9	65	147.5	62.5	106	829.5	10.9
02F	1.42058	0.023	0.974	0.003	NC236	68	.	271.5	14.25	71.25	105	23.75	97	701.5	14.25	11.3333	2.575	21.7075	12.9475	92.6075	9.3	22.65	63	.	227.5	6	82.5	150	80	88.5	754.5	9.2	15.5	2.58333	25.5933	15.0417	115.887	15.9	62.85	58	.	356.667	14.3333	50	143.333	65	105	768	8.5
02F	2.18605	0.004	0.989	0.007	NC238	74	.	.	.	.	105	82.5	.	650	.	19	1.75	26.37	7.2	82.38	12.15	11.95	63	.	227.5	6	82.5	150	80	88.5	754.5	9.2	15.5	2.58333	25.5933	15.0417	115.887	15.9	62.85	56	.	308	10	50	151.667	72.5	105	945.5	9.3
02F	1.37512	0.941	0.057	0.002	NC250	55	.	242	3.33333	33.3333	105	41.6667	73.6667	618.333	12.1333	17	2.5	23.2133	13.1567	79.3467	14.0333	34.1333	63	.	227.5	6	82.5	150	80	88.5	754.5	9.2	15.5	2.58333	25.5933	15.0417	115.887	15.9	62.85	53	.	312	7	65	140	70	110	763	11.4
02F	1.51822	0.001	0.997	0.002	NC258	64	.	225.4	5.6	63	131	59	77.2	809.8	14.98	12.5	2.22	23.7	10.494	102.832	14.22	32.64	63	.	227.5	6	82.5	150	80	88.5	754.5	9.2	15.5	2.58333	25.5933	15.0417	115.887	15.9	62.85	56	.	290	7.5	42.5	156.667	70	98.3333	882	9.8
02F	1.28996	0.005	0.992	0.003	NC260	55	.	335.2	6.8	70	115	56	80	648.8	12.08	15.3333	2.66	20.406	16.044	113.12	12.3	48.62	63	.	227.5	6	82.5	150	80	88.5	754.5	9.2	15.5	2.58333	25.5933	15.0417	115.887	15.9	62.85	52	.	377	8	65	127.5	65	96	820	10.55
02F	1.39759	0.007	0.991	0.002	NC262	53	.	274.25	1.75	68.75	80	55	74.25	682	.	12	2.675	24.3975	8.5825	81.64	8.025	24.025	63	.	227.5	6	82.5	150	80	88.5	754.5	9.2	15.5	2.58333	25.5933	15.0417	115.887	15.9	62.85	51	.	380	7.5	70	145	65	93.6667	862	11.6
02F	2.09074	0.015	0.018	0.967	NC264	58	.	292.6	11.4	70	104	40	86.6	695.4	7.76	10.75	2.84	21.658	17.946	88.88	8.02	49.46	63	.	227.5	6	82.5	150	80	88.5	754.5	9.2	15.5	2.58333	25.5933	15.0417	115.887	15.9	62.85	53	.	374	14	55	135	55	100	872	10.4
02F	0.337596	0.998	0.001	0.001	NC268	66	.	219.4	11.6	51	152	73	90.2	699.8	12.88	14.3333	2.36	19.964	14.802	132.712	13.18	53.2	63	.	227.5	6	82.5	150	80	88.5	754.5	9.2	15.5	2.58333	25.5933	15.0417	115.887	15.9	62.85	60	.	260.5	8	35	155	75	98.5	769	9.45
02F	1.31058	0.015	0.984	0.001	NC290A	56	.	281.25	3.5	66.25	92.5	61.25	81.75	695.75	16.225	17	2.75	26.3725	13.4725	105.68	13.325	48.575	63	.	227.5	6	82.5	150	80	88.5	754.5	9.2	15.5	2.58333	25.5933	15.0417	115.887	15.9	62.85	53	.	389	6	60	140	67.5	104.5	777.5	12.35
02F	0.112879	0.999	0.001	1.1e-16	NC292	60	.	136	5	65	107.5	65	72.5	612	10.5	11	2.95	26.1575	14.7575	71.9925	10.8	35.1	63	.	227.5	6	82.5	150	80	88.5	754.5	9.2	15.5	2.58333	25.5933	15.0417	115.887	15.9	62.85	60	.	238	8	75	128.75	70	82	679	12
02F	0.369599	0.998	0.001	0.001	NC294	61	.	214.6	3.8	63	144	49	72.6	589.2	7.82	15.5	2.36	26.494	11.36	86.788	9.42	40.52	63	.	227.5	6	82.5	150	80	88.5	754.5	9.2	15.5	2.58333	25.5933	15.0417	115.887	15.9	62.85	58	.	268	5	70	157.5	70	94.5	681	9.6
02F	1.59826	0.002	0.001	0.997	NC296	60	.	341.6	8.8	53	129	43	94.2	813.4	10.92	10.5	2.84	26.228	12.542	125.24	13.08	59.14	63	.	227.5	6	82.5	150	80	88.5	754.5	9.2	15.5	2.58333	25.5933	15.0417	115.887	15.9	62.85	54	.	398	10	55	160	70	113	958	10.4
02F	1.65542	0.002	0.001	0.997	NC296A	62	.	358.8	7.6	59	121	52	77.2	777.4	9.02	13	3.36	24.296	16.42	115.378	10.3	60.02	63	.	227.5	6	82.5	150	80	88.5	754.5	9.2	15.5	2.58333	25.5933	15.0417	115.887	15.9	62.85	54	.	405.5	9	45	168.333	66.6667	108	974.667	10.8
02F	1.81449	0.001	0.001	0.998	NC298	63	.	255.2	9.6	55	112	67	95	613	13.26	9.33333	2.96667	19.596	9.782	111.12	11.4	16.9333	63	.	227.5	6	82.5	150	80	88.5	754.5	9.2	15.5	2.58333	25.5933	15.0417	115.887	15.9	62.85	54	.	364	9	67.5	128.333	71.6667	108.667	753.333	11.4333
02F	1.78059	0.002	0.003	0.995	NC300	64	.	256	3.6	72.5	107	50	76.8	655.8	12.1	9.33333	3.36	27.472	15.132	108.182	16.14	51.3	63	.	227.5	6	82.5	150	80	88.5	754.5	9.2	15.5	2.58333	25.5933	15.0417	115.887	15.9	62.85	54	.	372	10.5	62.5	145	60	97	886	12.8333
02F	1.81449	0.002	0.003	0.995	NC302	62	.	332.4	10.2	54	119	53	77.8	727.4	11.42	13	3.36	22.36	14.698	96.374	10.62	43.78	63	.	227.5	6	82.5	150	80	88.5	754.5	9.2	15.5	2.58333	25.5933	15.0417	115.887	15.9	62.85	53	.	398	7.5	70	150	.	.	.	.
02F	2.04629	0.001	0.002	0.997	NC304	57	.	.	.	.	.	.	.	.	.	.	.	.	.	.	.	.	63	.	227.5	6	82.5	150	80	88.5	754.5	9.2	15.5	2.58333	25.5933	15.0417	115.887	15.9	62.85	55	.	390.667	9.66667	55	136.667	71.6667	106.333	915.667	11.2667
02F	0.345502	0.998	0.001	0.001	NC306	64	.	190.75	8.5	45	130	63.75	90.25	602	14.8	16	2.56667	21.2633	13.44	117.773	11.5	53.8667	63	.	227.5	6	82.5	150	80	88.5	754.5	9.2	15.5	2.58333	25.5933	15.0417	115.887	15.9	62.85	58	.	295.333	8	50	138.75	71.25	94.5	786.25	11.95
02F	0.306586	0.998	0.001	0.001	NC308	60	.	169.2	10	54	143	73	79.4	731.4	15.46	16.75	2.8	23.728	16.94	116.08	16.18	54.96	63	.	227.5	6	82.5	150	80	88.5	754.5	9.2	15.5	2.58333	25.5933	15.0417	115.887	15.9	62.85	58	.	265	7	60	148.333	75	97	814.667	10.2333
02F	0.164504	0.999	0.001	1.1e-16	NC310	59	.	228	7.5	61.25	116.25	.	81.25	667	11.425	17	2.4	28.935	12.49	108.865	17.275	57.625	63	.	227.5	6	82.5	150	80	88.5	754.5	9.2	15.5	2.58333	25.5933	15.0417	115.887	15.9	62.85	59	.	222	10	60	138.333	.	95.6667	729.333	11.9
02F	0.291434	0.998	0.001	0.001	NC312	64	.	235	10.25	62.5	136.25	63.75	91	738	9.975	15.5	3	23.5125	15.3025	141.562	18.25	46.2	63	.	227.5	6	82.5	150	80	88.5	754.5	9.2	15.5	2.58333	25.5933	15.0417	115.887	15.9	62.85	59	.	300	7.33333	65	140	76.6667	100	811.667	12
02F	0.607073	0.998	0.001	0.001	NC314	60	.	320	7.6	51	136	58	61	718.8	9.88	16.6667	2.68	21.728	16.6	91.938	9.02	49.76	63	.	227.5	6	82.5	150	80	88.5	754.5	9.2	15.5	2.58333	25.5933	15.0417	115.887	15.9	62.85	55	.	331	7.33333	56.6667	155	75	95.6667	845.667	11.4333
02F	.	.	.	.	NC316	66	.	249.2	7	57	160	79	85.6	737.8	6.38	16.6667	2.78	24.358	15.004	98.644	13.38	47.5	63	.	227.5	6	82.5	150	80	88.5	754.5	9.2	15.5	2.58333	25.5933	15.0417	115.887	15.9	62.85	61	.	297	7	75	166.667	78.3333	91.75	840.5	10.0333
02F	1.96291	0.002	0.032	0.966	NC318	65	.	285.8	16.4	52	144	58	91	814.2	7.76	14.6667	2.04	18.226	13.726	99.226	8.44	40.96	63	.	227.5	6	82.5	150	80	88.5	754.5	9.2	15.5	2.58333	25.5933	15.0417	115.887	15.9	62.85	55	.	345	13.3333	48.3333	160	65	99	927	7.8
02F	1.96291	0.004	0.005	0.991	NC320	66	.	278.2	16.4	75	150	57	86	941.2	11.24	14.6667	2.62	23.184	19.978	88.002	10.6	60.12	63	.	227.5	6	82.5	150	80	88.5	754.5	9.2	15.5	2.58333	25.5933	15.0417	115.887	15.9	62.85	56	.	385.5	15	62.5	178.333	62.5	108.333	989	10.2
02F	0.151346	0.996	0.001	0.003	NC322	64	.	317	17.5	52.5	140	63.75	90	765.5	10.675	15	2.4	21.1825	12.685	87.6825	8.075	43.8	63	.	227.5	6	82.5	150	80	88.5	754.5	9.2	15.5	2.58333	25.5933	15.0417	115.887	15.9	62.85	56	.	364.5	11.5	50	165	65	106.5	905.5	8.23333
02F	0.138358	0.999	0.001	1.1e-16	NC324	64	.	268.75	7	51.25	132.5	60	55	722.5	9.625	15	1.925	20.81	12.7675	72.21	6.75	27.6	63	.	227.5	6	82.5	150	80	88.5	754.5	9.2	15.5	2.58333	25.5933	15.0417	115.887	15.9	62.85	58	.	335.667	8	70	143.333	75	98	822	10.7333
02F	0.693147	0.998	0.001	0.001	NC326	62	.	265	7	60	.	76	91.8	775.2	11.3667	15	2.64	26.33	16.005	108.03	15.64	64.3	63	.	227.5	6	82.5	150	80	88.5	754.5	9.2	15.5	2.58333	25.5933	15.0417	115.887	15.9	62.85	61	.	277	6.33333	60	130	73.3333	96.6667	748.667	9.16667
02F	0.225956	0.998	0.001	0.001	NC328	62	.	169.4	5.4	72	112	74	71.6	615.4	10.2	16.3333	2.28	23.94	14.528	79.406	9.96	39.76	63	.	227.5	6	82.5	150	80	88.5	754.5	9.2	15.5	2.58333	25.5933	15.0417	115.887	15.9	62.85	61	.	262	7	65	130	75	92.6667	705.667	13.1333
02F	1.37512	0.129	0.862	0.009	NC33	67	.	312.2	13.8	30	172	62	.	879.2	10.42	13.5	2.32	24.048	11.158	114.146	19.22	31.58	63	.	227.5	6	82.5	150	80	88.5	754.5	9.2	15.5	2.58333	25.5933	15.0417	115.887	15.9	62.85	58	.	382.5	14	37.5	187.5	75	100.5	982	10.9
02F	0.125538	0.999	0.001	1.1e-16	NC330	65	.	182.6	6.8	70	150	74	85.2	697	10.96	12.3333	2.52	26.98	15.318	114.498	19.86	63.12	63	.	227.5	6	82.5	150	80	88.5	754.5	9.2	15.5	2.58333	25.5933	15.0417	115.887	15.9	62.85	62	.	250.667	6	65	147.5	75	88.6667	744	10
02F	1.84958	0.013	0.017	0.97	NC332	65	.	279.8	13.2	64	137	61	80.6	790.2	7.74	12.3333	2.24	20.98	15.84	100.138	10.58	46.68	63	.	227.5	6	82.5	150	80	88.5	754.5	9.2	15.5	2.58333	25.5933	15.0417	115.887	15.9	62.85	55	.	368.5	12	25	157.5	65	110.5	836.5	10.9
02F	1.96291	0.002	0.022	0.976	NC334	64	.	271	14.4	64	140	67	86	833.2	12.08	9.66667	2.16	24.428	10.326	91.122	8.28	41.96	63	.	227.5	6	82.5	150	80	88.5	754.5	9.2	15.5	2.58333	25.5933	15.0417	115.887	15.9	62.85	55	.	381	10.5	30	162.5	70	95.5	1005.5	10.05
02F	1.59826	0.002	0.001	0.997	NC336	67	.	331.4	11.4	54	127	59	74.2	643.8	.	14.3333	2.96	17.73	16.12	113.582	7.52	63.84	63	.	227.5	6	82.5	150	80	88.5	754.5	9.2	15.5	2.58333	25.5933	15.0417	115.887	15.9	62.85	53	.	416	11	60	165	70	103	924	10.7
02F	1.84958	0.002	0.003	0.995	NC338	63	.	234.6	11.4	62	128	62	80	643.6	7.42	12.6667	2.48	22.98	11.66	91.412	8.98	36.5	63	.	227.5	6	82.5	150	80	88.5	754.5	9.2	15.5	2.58333	25.5933	15.0417	115.887	15.9	62.85	54	.	370	12	60	138.333	65	110.667	869.333	9.8
02F	1.59826	0.009	0.004	0.987	NC340	58	.	253.4	7.8	66	100	40	76.6	699.8	12.06	13.6667	3.92	26.356	12.526	117.728	14.24	71.94	63	.	227.5	6	82.5	150	80	88.5	754.5	9.2	15.5	2.58333	25.5933	15.0417	115.887	15.9	62.85	54	.	385	11	65	145	70	98	884	11.2
02F	1.4929	0.005	0.994	0.001	NC342	58	.	316.4	5.4	69	119	57	88.4	802.8	18.3	12.75	2.4	22.694	13.032	150.332	19.7	73.22	63	.	227.5	6	82.5	150	80	88.5	754.5	9.2	15.5	2.58333	25.5933	15.0417	115.887	15.9	62.85	52	.	372.4	6	66	150	66	100.2	923	12.44
02F	1.5442	0.002	0.997	0.001	NC344	66	.	232.2	11.6	55	144	59	76.2	881.2	11.68	15	1.82	23.316	12.786	83.352	9	33.8	63	.	227.5	6	82.5	150	80	88.5	754.5	9.2	15.5	2.58333	25.5933	15.0417	115.887	15.9	62.85	57	.	329	9	55	175	.	.	.	.
02F	1.59826	0.002	0.001	0.997	NC346	62	.	341.4	9.4	47	134	55	96.6	885.8	12.1	13.3333	3.12	27.29	11.826	109.784	10.7	54.78	63	.	227.5	6	82.5	150	80	88.5	754.5	9.2	15.5	2.58333	25.5933	15.0417	115.887	15.9	62.85	53	.	398	7.5	60	158.333	65	105.5	1006.5	10.7
02F	1.71605	0.001	0.001	0.998	NC348	60	.	263	9.4	41	118	58	90.4	688.2	10.2	11.6667	2.8	19.206	13.192	112.366	9.46	33.8	63	.	227.5	6	82.5	150	80	88.5	754.5	9.2	15.5	2.58333	25.5933	15.0417	115.887	15.9	62.85	52	.	371.667	9.66667	53.3333	150	73.3333	106.667	861.667	11.5667
02F	1.92369	0.003	0.002	0.995	NC350	64	.	281.2	9.4	57	101	56	79.6	820	8.76	10.25	1.9	22.012	9.934	74.77	5.36	30.44	63	.	227.5	6	82.5	150	80	88.5	754.5	9.2	15.5	2.58333	25.5933	15.0417	115.887	15.9	62.85	54	.	371.333	11	60	150	65	99.5	948.5	11.4
02F	1.59826	0.003	0.001	0.996	NC352	62	.	327.4	10.4	65	125	54	.	747	12.28	15	3.14	22.812	13.678	137.204	9.64	80.72	63	.	227.5	6	82.5	150	80	88.5	754.5	9.2	15.5	2.58333	25.5933	15.0417	115.887	15.9	62.85	57	.	395	9.75	57.5	170	66.25	109	912.6	.
02F	2.09074	0.01	0.001	0.989	NC354	67	.	242.5	8.5	56.25	116.25	37.5	.	654.25	8.725	8.33333	2.2	19.91	12.995	86.77	7.95	34.35	63	.	227.5	6	82.5	150	80	88.5	754.5	9.2	15.5	2.58333	25.5933	15.0417	115.887	15.9	62.85	57	.	390	11	60	126.25	65	94.75	836.5	7.56667
02F	2.40919	0.001	0.031	0.968	NC356	59	.	294.5	6.75	72.5	115	48.75	73.75	687	11.325	12	2.825	21.355	12.3125	88.24	7.375	48.95	63	.	227.5	6	82.5	150	80	88.5	754.5	9.2	15.5	2.58333	25.5933	15.0417	115.887	15.9	62.85	51	.	372	8	65	135	60	96.3333	909	11.1667
02F	2.18605	0.001	0.143	0.856	NC358	55	.	237.8	10.8	76	95	82	91	591.4	19.56	17	2.44	24.562	9.46	101.604	13.88	36.56	63	.	227.5	6	82.5	150	80	88.5	754.5	9.2	15.5	2.58333	25.5933	15.0417	115.887	15.9	62.85	53	.	340.2	11.2	55	133	68	102.2	799.6	11.48
02F	1.92369	0.001	0.475	0.524	NC360	64	.	309	6.2	65	94	66	92	728	11.5	15.3333	2.92	23.43	12.744	95.906	11.44	48.22	63	.	227.5	6	82.5	150	80	88.5	754.5	9.2	15.5	2.58333	25.5933	15.0417	115.887	15.9	62.85	60	.	378	8.5	58.75	176.667	62.5	103.667	795.333	.
02F	1.71605	0.002	0.54	0.458	NC362	57	.	324.6	4.6	37	125	64	80	731.2	11.62	12.6667	2.5	26.62	12.324	94.952	11.12	49.58	63	.	227.5	6	82.5	150	80	88.5	754.5	9.2	15.5	2.58333	25.5933	15.0417	115.887	15.9	62.85	53	.	402	8	65	150	65	103	862	12
02F	1.57087	0.002	0.507	0.491	NC364	58	.	316.5	4.75	70	123	62	78	725	13.96	17.5	2.675	23.9225	14.7125	103.81	11.475	47.05	63	.	227.5	6	82.5	150	80	88.5	754.5	9.2	15.5	2.58333	25.5933	15.0417	115.887	15.9	62.85	53	.	384	8.5	45	145	60	96	871	10.65
02F	1.4929	0.018	0.467	0.515	NC366	66	.	301.6	11.2	48	138	59	.	756.6	10.2	15	3	22.758	12.546	100.576	12.5	49.38	63	.	227.5	6	82.5	150	80	88.5	754.5	9.2	15.5	2.58333	25.5933	15.0417	115.887	15.9	62.85	54	.	392	9	45	150	55	106.5	936	11.3
02F	0.518344	0.996	0.003	0.001	NC368	64	.	178.333	7	68.3333	128.333	70	98	685	12.8333	18	3.4	27.2367	17.3867	105.697	19.0667	72.8	63	.	227.5	6	82.5	150	80	88.5	754.5	9.2	15.5	2.58333	25.5933	15.0417	115.887	15.9	62.85	57	.	274.75	7.75	67.5	145	73.75	102.75	794.75	10.65
02F	2.00373	0.003	0.003	0.994	NC370	66	.	276.2	9.6	78	149	63	.	.	9.04	12.3333	2.36	24.62	19.004	114.274	14.2	71.42	63	.	227.5	6	82.5	150	80	88.5	754.5	9.2	15.5	2.58333	25.5933	15.0417	115.887	15.9	62.85	56	.	394.667	11.6667	63.3333	152.5	57.5	110	923	8.95
02F	0.100379	0.998	0.001	0.001	NC372	64	.	230.8	6.2	73	138	75	93.2	781	8.62	18.5	2.66	26.488	15.404	104.518	16.5	76.1	63	.	227.5	6	82.5	150	80	88.5	754.5	9.2	15.5	2.58333	25.5933	15.0417	115.887	15.9	62.85	62	.	252	7	65	140	75	95	626	9
02F	1.70475	0.004	0.76	0.236	ND246	46	.	269	6	65	90	55	68	497	7.2	.	2	20.37	6.68	.	3.1	8.8	63	.	227.5	6	82.5	150	80	88.5	754.5	9.2	15.5	2.58333	25.5933	15.0417	115.887	15.9	62.85	46	.	344	8.5	55	125	58.3333	95.6667	711.333	11.2
02F	1.5442	0.002	0.996	0.002	Oh40B	64	.	328.6	8	56	115	57	.	754	10.24	19	2.38	22.228	11.452	112.512	12.12	36.48	63	.	227.5	6	82.5	150	80	88.5	754.5	9.2	15.5	2.58333	25.5933	15.0417	115.887	15.9	62.85	54	.	390.5	10.5	47.5	157.5	65	90.5	890	9.9
02F	1.71605	0.001	0.998	0.001	Oh43	53	.	300	6.2	60	133	52	98.6	794.8	10.26	15	2.36	24.928	14.48	116.184	11.74	66.66	63	.	227.5	6	82.5	150	80	88.5	754.5	9.2	15.5	2.58333	25.5933	15.0417	115.887	15.9	62.85	52	.	377.5	9.25	55	166.667	60	106	865.2	10.64
02F	1.59826	0.002	0.997	0.001	Oh43E	56	.	260	2.8	50	101	61	91.6	678.2	10.52	15.75	2.92	20.972	15.808	95.156	8.5	43.02	63	.	227.5	6	82.5	150	80	88.5	754.5	9.2	15.5	2.58333	25.5933	15.0417	115.887	15.9	62.85	52	.	342.333	7.33333	51.6667	128.333	58.3333	103	833.667	10.4333
02F	1.92369	0.002	0.669	0.329	Oh603	62	.	.	.	.	.	.	.	.	.	.	.	.	.	.	.	.	63	.	227.5	6	82.5	150	80	88.5	754.5	9.2	15.5	2.58333	25.5933	15.0417	115.887	15.9	62.85	54	.	.	.	.	145	60	116	862	8.8
02F	1.62644	0.031	0.967	0.002	Oh7B	66	.	343	7.8	66	161	74	90.8	785.6	7.72	14.6667	2.8	19.706	20.326	111.99	13.34	66.92	63	.	227.5	6	82.5	150	80	88.5	754.5	9.2	15.5	2.58333	25.5933	15.0417	115.887	15.9	62.85	54	.	406.75	7.75	65	142.5	70	101	920	11
02F	1.68528	0.016	0.983	0.001	Os420	53	.	351.8	7	32	119	34	80.6	771.8	7.48	13.6667	2.74	23.9	13.524	87.078	6.92	31.58	63	.	227.5	6	82.5	150	80	88.5	754.5	9.2	15.5	2.58333	25.5933	15.0417	115.887	15.9	62.85	51	.	372	7	20	155	55	107	831	8.2
02F	1.96291	0	0	0	P39	53	.	236.4	13	44	100	19	65.4	684.8	8.28	11.5	2.16	21.126	13.176	82.606	5.06	25.94	63	.	227.5	6	82.5	150	80	88.5	754.5	9.2	15.5	2.58333	25.5933	15.0417	115.887	15.9	62.85	50	.	326.5	7.5	43.75	125	42.5	88	804	8.5
02F	1.71605	0.001	0.998	0.001	Pa762	59	.	257.8	3.6	54	115	59	89.2	562	11.06	14.3333	2.12	24.604	14.402	110.768	13.7	58.2	63	.	227.5	6	82.5	150	80	88.5	754.5	9.2	15.5	2.58333	25.5933	15.0417	115.887	15.9	62.85	55	.	.	.	.	155	62.5	110	820.5	11.1
02F	1.81449	0.002	0.979	0.019	Pa875	60	.	231.333	11.5	54.1667	121.667	17.5	92.1667	670.333	10.5833	13	3	22.5633	18.99	91.8417	9.98	59.56	63	.	227.5	6	82.5	150	80	88.5	754.5	9.2	15.5	2.58333	25.5933	15.0417	115.887	15.9	62.85	54	.	380	9.8	49	151.667	60	104.667	852.333	9.7
02F	1.4929	0.002	0.993	0.005	Pa880	59	.	291	13	65	135	60	85	823	13.6	.	2.6	28.51	10.25	99.06	21.8	46.3	63	.	227.5	6	82.5	150	80	88.5	754.5	9.2	15.5	2.58333	25.5933	15.0417	115.887	15.9	62.85	52	.	376.5	11	57.5	145	70	103	906.5	11.9
02F	1.92369	0.001	0.997	0.002	Pa91	66	.	315.2	7.75	44	130	39	.	840.5	9.3	14.75	2.78	21.28	13.146	92.104	7.64	37.1	63	.	227.5	6	82.5	150	80	88.5	754.5	9.2	15.5	2.58333	25.5933	15.0417	115.887	15.9	62.85	54	.	420	9.8	51	158	67.5	109.5	955.5	9.05
02F	2.47373	0.003	0.007	0.99	Q6199	74	.	.	.	.	.	.	.	.	.	.	.	.	.	.	.	.	63	.	227.5	6	82.5	150	80	88.5	754.5	9.2	15.5	2.58333	25.5933	15.0417	115.887	15.9	62.85	62	.	382.667	14	53.3333	185	58.75	117.333	953.333	9
02F	1.26976	0.113	0.855	0.032	R109B	57	.	.	.	.	.	.	.	.	.	.	.	.	.	.	.	.	63	.	227.5	6	82.5	150	80	88.5	754.5	9.2	15.5	2.58333	25.5933	15.0417	115.887	15.9	62.85	51	.	369	8.5	45	155	65	79	832	9.3
02F	1.35314	0.002	0.996	0.002	R168	53	.	283.5	5.75	48.75	108.75	52.5	.	778	10.3	12.25	1.675	17.1625	9.835	69.03	5.2	19.6	63	.	227.5	6	82.5	150	80	88.5	754.5	9.2	15.5	2.58333	25.5933	15.0417	115.887	15.9	62.85	52	.	352	9.5	62.5	.	65	96	795	9.1
02F	1.39759	0.122	0.875	0.003	R177	57	.	327.75	5.25	45	111.25	33.75	81	770	12.55	17	2.8	24.5775	15.8825	104.375	9.4	69.3	63	.	227.5	6	82.5	150	80	88.5	754.5	9.2	15.5	2.58333	25.5933	15.0417	115.887	15.9	62.85	51	.	370.25	6.5	36.25	165	63.3333	107.75	896.25	11.6
02F	0.225956	0.991	0.002	0.007	R229	63	.	326.6	7.6	52	156	75	88.6	837.4	7.52	18.2	3.2	30.88	12.746	99.58	16.28	68.76	63	.	227.5	6	82.5	150	80	88.5	754.5	9.2	15.5	2.58333	25.5933	15.0417	115.887	15.9	62.85	62	.	341	8	70	160	77.5	92.5	791	.
02F	1.59826	0.019	0.979	0.002	R4	59	.	311.6	6.8	59	126	53	92.2	718.8	9.52	9.66667	1.94	24.91	12.842	112.948	12.6	50.58	63	.	227.5	6	82.5	150	80	88.5	754.5	9.2	15.5	2.58333	25.5933	15.0417	115.887	15.9	62.85	53	.	368.333	7.33333	66.6667	135	63.3333	107	837.333	9.96667
02F	1.4929	0	0	0	SA24	58	.	346.75	13.75	48.75	118.75	36.25	76.75	841	11.275	12.6667	1.725	18.9425	10.815	147.518	11.675	47.825	63	.	227.5	6	82.5	150	80	88.5	754.5	9.2	15.5	2.58333	25.5933	15.0417	115.887	15.9	62.85	53	.	414	12.3333	46.6667	165	60	95.25	966.25	10.1
02F	1.65542	0.002	0.579	0.419	SC213R	70	.	274.333	12	61.6667	131	73	.	819.5	11.65	16	1.96	23.526	8.498	87.282	10.64	16.56	63	.	227.5	6	82.5	150	80	88.5	754.5	9.2	15.5	2.58333	25.5933	15.0417	115.887	15.9	62.85	56	.	414.5	11.5	55	191.667	75	124	1002	13.9
02F	2.09074	0.003	0.622	0.375	SC357	67	.	239.2	14.6	64	119	59	.	676.2	12.54	14.5	1.86	21.758	15.09	86.718	13.2	34.78	63	.	227.5	6	82.5	150	80	88.5	754.5	9.2	15.5	2.58333	25.5933	15.0417	115.887	15.9	62.85	54	.	332	13	60	166.25	63.75	94.75	866.5	12.45
02F	2.23734	0.046	0.626	0.328	SC55	68	.	207	14.2	71	.	55	.	683.6	13.88	14.6667	2.14	26.3	14.082	76.706	6.46	46.3	63	.	227.5	6	82.5	150	80	88.5	754.5	9.2	15.5	2.58333	25.5933	15.0417	115.887	15.9	62.85	56	.	352	13.5	40	172.5	70	120	924	12.25
02F	1.05465	0.417	0.581	0.002	SD40	53	.	326.25	3.25	51.25	110	53.75	69.75	685.25	11.075	14	3.05	22.2825	13.6925	57.25	5.575	25.2	63	.	227.5	6	82.5	150	80	88.5	754.5	9.2	15.5	2.58333	25.5933	15.0417	115.887	15.9	62.85	51	.	340	5.5	52.5	133.75	65	91.75	772	10.0333
02F	1.26976	0.006	0.993	0.001	SD44	53	.	281.4	9.4	59	121	49	86.4	594.6	8	14.6667	2.4	21.284	12.854	91.176	9.7	26.72	63	.	227.5	6	82.5	150	80	88.5	754.5	9.2	15.5	2.58333	25.5933	15.0417	115.887	15.9	62.85	54	.	359.5	12	65	175	65	102	740	7.75
02F	1.7463	0	0	0	Sg1533	53	.	329.4	18.4	20	121	48	83.8	807	9.12	12	1.86	22.192	14.314	99.8	10.08	45.08	63	.	227.5	6	82.5	150	80	88.5	754.5	9.2	15.5	2.58333	25.5933	15.0417	115.887	15.9	62.85	52	.	395	11.5	27.5	165	61.25	100.667	925	9.73333
02F	1.78059	0	0	0	Sg18	54	.	311.8	20.8	19	134	32	73.6	772	8.76	12.3333	1.14	20.042	9.874	91.85	7.06	30.82	63	.	227.5	6	82.5	150	80	88.5	754.5	9.2	15.5	2.58333	25.5933	15.0417	115.887	15.9	62.85	48	.	382	11	35	160	55	97	906	11.7
02F	1.5442	0.14	0.459	0.401	T232	63	.	261.8	12.8	60	143	78	88	724.8	10.38	10	3.54	22.858	13.988	102.38	12.9	47.82	63	.	227.5	6	82.5	150	80	88.5	754.5	9.2	15.5	2.58333	25.5933	15.0417	115.887	15.9	62.85	55	.	371	10	50	160	70	103	891	10.8
02F	1.65542	0.003	0.985	0.012	T234	64	.	195	11.75	61.25	98.75	48.75	101	699.5	12.35	14.5	2.325	23.175	16.045	95.7625	10.675	43.6	63	.	227.5	6	82.5	150	80	88.5	754.5	9.2	15.5	2.58333	25.5933	15.0417	115.887	15.9	62.85	55	.	368.5	10.75	35	141.667	58.3333	110.333	843.667	12.0333
02F	1.4929	0.003	0.989	0.008	T8	65	.	292.25	10.75	75	136.25	61.25	.	740.75	11.4	12	2.6	18.7375	16.085	106.9	9.85	57.725	63	.	227.5	6	82.5	150	80	88.5	754.5	9.2	15.5	2.58333	25.5933	15.0417	115.887	15.9	62.85	55	.	356.5	8.5	67.5	143.333	65	97	877.5	10.75
02F	1.58697	0.065	0.36	0.575	Tx303	65	.	298.6	20.2	77	151	67	88.4	751.2	10.92	15	3.24	28.004	13.426	108.85	11.9	52.08	63	.	227.5	6	82.5	150	80	88.5	754.5	9.2	15.5	2.58333	25.5933	15.0417	115.887	15.9	62.85	54	.	407.333	11	75	180	68.3333	105.667	951.667	10.1
02F	1.86322	0.003	0.005	0.992	Tzi10	67	.	336.8	20	71	160	40	88.6	905.8	14.08	14.75	2.06	23.402	12.726	118.4	13.46	52.84	63	.	227.5	6	82.5	150	80	88.5	754.5	9.2	15.5	2.58333	25.5933	15.0417	115.887	15.9	62.85	56	.	403.5	10.5	57.5	175	60	111	993	10.3
02F	2.69688	0.002	0.184	0.814	Tzi11	66	.	244.5	10.5	70	141.667	76.6667	.	706	8.53333	14	1.98	22.954	14.462	75.21	8.14	26.1	63	.	227.5	6	82.5	150	80	88.5	754.5	9.2	15.5	2.58333	25.5933	15.0417	115.887	15.9	62.85	57	.	341	10	55	.	70	96	731	8.8
02F	1.31058	0.248	0.351	0.401	Tzi16	66	.	297.2	13.6	72	171	68	90.6	841.6	8.44	19.3333	2.44	30.262	12.114	118.202	18.94	81.12	63	.	227.5	6	82.5	150	80	88.5	754.5	9.2	15.5	2.58333	25.5933	15.0417	115.887	15.9	62.85	57	.	370.5	14	55	170	65	98	871	11
02F	2.04629	0.002	0.003	0.995	Tzi18	60	.	359.4	14.6	76	135	67	96	822	10.28	15	3.08	27.49	13.844	108.048	17.66	45.12	63	.	227.5	6	82.5	150	80	88.5	754.5	9.2	15.5	2.58333	25.5933	15.0417	115.887	15.9	62.85	54	.	398	11	60	167.5	70	106	949	8.1
02F	1.08744	0.305	0.086	0.609	Tzi25	68	.	274	14.8	50	160	62	102.8	856	11.66	16.6667	3.16	21.722	15.604	120.954	19.4	62.96	63	.	227.5	6	82.5	150	80	88.5	754.5	9.2	15.5	2.58333	25.5933	15.0417	115.887	15.9	62.85	63	.	352	12.5	47.5	182.5	71.6667	102.667	912	7.65
02F	2.00373	0.041	0.005	0.954	Tzi8	63	.	310.5	10	61.25	152.5	.	.	714.667	.	20	2.56	29.34	15.664	111.314	17.98	62.06	63	.	227.5	6	82.5	150	80	88.5	754.5	9.2	15.5	2.58333	25.5933	15.0417	115.887	15.9	62.85	54	.	383.667	12.3333	53.3333	145	62.5	120	868	11.05
02F	1.96291	0.008	0.011	0.981	Tzi9	65	.	313.25	14	66.25	158.75	36.25	86	913	11.625	13	2.325	23.4625	15.5675	98.965	12.225	58.025	63	.	227.5	6	82.5	150	80	88.5	754.5	9.2	15.5	2.58333	25.5933	15.0417	115.887	15.9	62.85	56	.	368.5	12.5	37.5	166.667	66.6667	106.5	956.5	9.16667
02F	2.00373	0.002	0.595	0.403	U267Y	71	.	255.5	3	60	112.5	47.5	.	591.5	13.7	16	2.8	25.115	10.175	86.45	16.15	29.85	63	.	227.5	6	82.5	150	80	88.5	754.5	9.2	15.5	2.58333	25.5933	15.0417	115.887	15.9	62.85	54	.	403.667	8.66667	61.6667	148	55	111.5	859.5	11.225
02F	1.59826	0.001	0.994	0.005	Va102	64	.	.	.	.	.	.	.	.	.	.	.	.	.	.	.	.	63	.	227.5	6	82.5	150	80	88.5	754.5	9.2	15.5	2.58333	25.5933	15.0417	115.887	15.9	62.85	53	.	396	8	65	147.5	70	100	810.5	10.45
02F	1.4929	0.002	0.995	0.003	Va14	62	.	329.25	13.75	60	128.75	56.25	84.75	719	12.125	13.5	1.9	21.0425	15.9125	94.6725	10.5	43.625	63	.	227.5	6	82.5	150	80	88.5	754.5	9.2	15.5	2.58333	25.5933	15.0417	115.887	15.9	62.85	53	.	411.333	8.33333	58.3333	156.667	63.3333	100	845.667	11.3667
02F	1.59826	0.002	0.997	0.001	Va17	59	.	299	6	60	111.667	58.3333	94	698.667	10.7	16	2.33333	20.9567	11.8433	94.37	10.4	20.5	63	.	227.5	6	82.5	150	80	88.5	754.5	9.2	15.5	2.58333	25.5933	15.0417	115.887	15.9	62.85	54	.	402	6.66667	58.3333	155	65	104.667	862.667	11.7667
02F	1.78059	0.001	0.995	0.004	Va22	58	.	365.8	11.6	61	126	59	100.2	739.6	9.58	19.3333	2.7	23.064	12.108	99.576	12.38	37.82	63	.	227.5	6	82.5	150	80	88.5	754.5	9.2	15.5	2.58333	25.5933	15.0417	115.887	15.9	62.85	54	.	420	12	48.3333	178.333	70	118	872	11.1
02F	1.87465	0.005	0.983	0.012	Va26	54	.	273.2	11.6	60	120	73	85.4	739.8	9.44	13.3333	2.4	22.982	15.602	89.398	8.42	48.8	63	.	227.5	6	82.5	150	80	88.5	754.5	9.2	15.5	2.58333	25.5933	15.0417	115.887	15.9	62.85	51	.	275	8	55	150	75	105	812	10
02F	1.35314	0.002	0.996	0.002	Va35	55	.	386.75	6	71.25	98.75	71.25	88.75	651.75	10.425	15	3.275	25.315	13.89	120.835	12.925	66.2	63	.	227.5	6	82.5	150	80	88.5	754.5	9.2	15.5	2.58333	25.5933	15.0417	115.887	15.9	62.85	53	.	391.667	6	70	145	75	101.5	810.5	11.4
02F	1.26976	0.003	0.994	0.003	Va59	54	.	389	8	55	115	60	91	624	10.6	14	3.8	24.46	14.74	79.93	8.3	29.4	63	.	227.5	6	82.5	150	80	88.5	754.5	9.2	15.5	2.58333	25.5933	15.0417	115.887	15.9	62.85	51	.	409	9	35	142.5	70	105	858	10
02F	1.71605	0.014	0.983	0.003	Va85	54	.	339.4	2	52	109	50	98.6	723.8	9.68	16	3.06	25.292	14.336	128.51	11.26	70.56	63	.	227.5	6	82.5	150	80	88.5	754.5	9.2	15.5	2.58333	25.5933	15.0417	115.887	15.9	62.85	51	.	362	4.33333	60	156.667	56.6667	107.333	835.333	.
02F	1.42058	0.158	0.84	0.002	Va99	60	.	338.8	11.2	41	134	65	104.8	777.6	9.34	16.3333	3.06	26.954	12.988	116.226	12.34	64.78	63	.	227.5	6	82.5	150	80	88.5	754.5	9.2	15.5	2.58333	25.5933	15.0417	115.887	15.9	62.85	56	.	400	10	75	160	68.3333	112.667	847.333	9.9
02F	1.62644	0.02	0.724	0.256	VaW6	54	.	281.6	5.4	52	81	31	89.6	825.2	13.2	12.5	2.58	23.04	13.406	135.756	12.66	51.62	63	.	227.5	6	82.5	150	80	88.5	754.5	9.2	15.5	2.58333	25.5933	15.0417	115.887	15.9	62.85	51	.	393	8	50	140	52.5	112	876	12.65
02F	1.21149	0.159	0.617	0.224	W117Ht	50	.	373	6	30	90	60	.	.	.	.	3.1	15.61	2.48	91.75	5.6	37.3	63	.	227.5	6	82.5	150	80	88.5	754.5	9.2	15.5	2.58333	25.5933	15.0417	115.887	15.9	62.85	51	.	389.75	8.5	55	148.333	65	92.6667	863	9.2
02F	1.33164	0.145	0.853	0.002	W153R	52	.	177	4	85	45	50	.	.	.	.	1.1	19.82	10.16	60.05	5.9	8.8	63	.	227.5	6	82.5	150	80	88.5	754.5	9.2	15.5	2.58333	25.5933	15.0417	115.887	15.9	62.85	50	.	308	11	40	125	65	95	728	7
02F	1.23054	0.153	0.845	0.002	W182B	50	.	248.8	8	56	90	51	80.2	561	7.36	13	2.08	21	12.726	84.756	7.56	31.94	63	.	227.5	6	82.5	150	80	88.5	754.5	9.2	15.5	2.58333	25.5933	15.0417	115.887	15.9	62.85	52	.	390	8	45	150	57.5	90	731	7.35
02F	1.23054	0.063	0.931	0.006	W22	56	.	316.5	8.25	50	92.5	52.5	82.25	658.25	8.8	13	2.4	23.695	11.835	99.46	6.95	35.575	63	.	227.5	6	82.5	150	80	88.5	754.5	9.2	15.5	2.58333	25.5933	15.0417	115.887	15.9	62.85	54	.	345	10.3333	30	142.5	55	104	871	8.7
02F	1.68528	0.005	0.993	0.002	W401	49	.	215.25	4.75	41.25	97.5	51.25	82.25	601.5	10.5	14	2.075	21.2775	13.125	91.1025	8.5	41.1	63	.	227.5	6	82.5	150	80	88.5	754.5	9.2	15.5	2.58333	25.5933	15.0417	115.887	15.9	62.85	48	.	344	11	55	150	60	104.5	778	10.05
02F	1.58697	0.001	0.998	0.001	W64A	55	.	324	6.6	33	116	47	88.4	663	9.66	14.6667	2.34	21.84	14.592	93.57	7.14	43.96	63	.	227.5	6	82.5	150	80	88.5	754.5	9.2	15.5	2.58333	25.5933	15.0417	115.887	15.9	62.85	54	.	343.333	11	43.3333	153.333	55	118.333	805	8.06667
02F	1.39759	0.014	0.97	0.016	WD	48	.	328	5.33333	36.6667	86.6667	45	73.5	540.667	6.66667	10	1.75	18.03	13.34	97.435	6.5	25.15	63	.	227.5	6	82.5	150	80	88.5	754.5	9.2	15.5	2.58333	25.5933	15.0417	115.887	15.9	62.85	50	.	423	9	45	125	55	87.6667	732.333	6.3
02F	1.35314	0.005	0.994	0.001	Wf9	59	.	314.25	9	47.5	120	40	105.5	697	7.775	17	2.275	21.02	13.1675	81.8675	6.375	31.65	63	.	227.5	6	82.5	150	80	88.5	754.5	9.2	15.5	2.58333	25.5933	15.0417	115.887	15.9	62.85	51	.	397.5	8	70	157.5	62.5	113.5	838	.
03M	1.39759	0.014	0.972	0.014	33-16	79	.	.	.	.	162	75	96.6	631.6	.	.	1.6	22.98	9.065	99.655	10.7	21.1	73.55	43.5892	.	.	.	172.7	79.7	88.06	785.21	.	.	1.77	24.3401	14.1363	119.632	13.1474	43.3539	69	134.96	.	.	.	251	65	93	899.4	.
03M	1.7365	0.003	0.993	0.004	38-11	80	41.775	.	.	.	139	56	78.4	764.6	.	.	2.175	19.575	10.4875	108.457	11.625	36.65	73.55	43.5892	.	.	.	172.7	79.7	88.06	785.21	.	.	1.77	24.3401	14.1363	119.632	13.1474	43.3539	69	122.94	.	.	.	247	65	104	983.2	.
03M	1.58697	0.071	0.917	0.012	4226	68	39.5667	.	.	.	155	30	89	662.6	.	.	1.6	20.0983	12.2867	119.428	11.1167	39.5667	73.55	43.5892	.	.	.	172.7	79.7	88.06	785.21	.	.	1.77	24.3401	14.1363	119.632	13.1474	43.3539	66	144.12	.	.	.	267	52	106.4	971.8	.
03M	1.84958	0.035	0.854	0.111	4722	80	19.55	.	.	.	130	67	96.4	677	.	.	1.05	19.6425	7.48	115.815	10.525	19.55	73.55	43.5892	.	.	.	172.7	79.7	88.06	785.21	.	.	1.77	24.3401	14.1363	119.632	13.1474	43.3539	69	120.5	.	.	.	234	58	97	877	.
03M	1.28996	0.189	0.785	0.026	796	75	90.0333	.	.	.	134	43	103.4	714.4	.	.	2.83333	21.7733	19.8967	124.637	16.2333	90.0667	73.55	43.5892	.	.	.	172.7	79.7	88.06	785.21	.	.	1.77	24.3401	14.1363	119.632	13.1474	43.3539	64	176.24	.	.	.	236	68	103	923.2	.
03M	1.59826	0	0	0	81-1	85	.	.	.	.	143	62	79.6	834.8	.	.	2	14.345	5.235	77.675	3.75	3.1	73.55	43.5892	.	.	.	172.7	79.7	88.06	785.21	.	.	1.77	24.3401	14.1363	119.632	13.1474	43.3539	71	97.175	.	.	.	245	76	104.6	1053.6	.
03M	1.10425	0.762	0.017	0.221	A214N	87	.	.	.	.	159	88	93.6	691.6	.	.	.	.	.	.	.	.	73.55	43.5892	.	.	.	172.7	79.7	88.06	785.21	.	.	1.77	24.3401	14.1363	119.632	13.1474	43.3539	69	179.62	.	.	.	228	64	108	872.2	.
03M	1.92369	0.005	0.531	0.464	A441-5	75	30.3	.	.	.	106	59	109.6	736.4	.	.	2.62	21.252	13.4	88.596	10.44	30.32	73.55	43.5892	.	.	.	172.7	79.7	88.06	785.21	.	.	1.77	24.3401	14.1363	119.632	13.1474	43.3539	69	131.88	.	.	.	250	60	114	996.2	.
03M	1.26976	0.019	0.979	0.002	A554	63	36.9	.	.	.	137	47	92.6	645.6	.	.	1.52	21.422	13.214	101.506	10.5	31.26	73.55	43.5892	.	.	.	172.7	79.7	88.06	785.21	.	.	1.77	24.3401	14.1363	119.632	13.1474	43.3539	60	134.52	.	.	.	209	54	99.4	826.2	.
03M	1.33164	0.004	0.994	0.002	A556	64	.	.	.	.	93	41	84.8	576.2	.	.	3.15	21.71	13.96	103.75	13.75	42.25	73.55	43.5892	.	.	.	172.7	79.7	88.06	785.21	.	.	1.77	24.3401	14.1363	119.632	13.1474	43.3539	63	118.16	.	.	.	207	61	97.6	820.2	.
03M	1.70181	0.003	0.03	0.967	A6	90	.	.	.	.	170	73.75	86	809.8	.	.	.	.	.	.	.	.	73.55	43.5892	.	.	.	172.7	79.7	88.06	785.21	.	.	1.77	24.3401	14.1363	119.632	13.1474	43.3539	75	88.975	.	.	.	258	70	105.6	942.8	.
03M	1.59826	0.009	0.99	0.001	A619	66	32.58	.	.	.	145	61	101	616	.	.	2	27.77	12.898	137.924	16.24	31.28	73.55	43.5892	.	.	.	172.7	79.7	88.06	785.21	.	.	1.77	24.3401	14.1363	119.632	13.1474	43.3539	64	137.84	.	.	.	242	56	100.8	921.6	.
03M	0.852996	0.993	0.004	0.003	A632	69	.	.	.	.	136	.	66.6	690	.	.	.	.	.	.	.	.	73.55	43.5892	.	.	.	172.7	79.7	88.06	785.21	.	.	1.77	24.3401	14.1363	119.632	13.1474	43.3539	66	104.46	.	.	.	232	42	86.2	940.6	.
03M	0.826679	0.897	0.1	0.003	A634	69	39.84	.	.	.	155	25	73.8	725.4	.	.	1.86	23.738	12.212	138.086	15.36	39.62	73.55	43.5892	.	.	.	172.7	79.7	88.06	785.21	.	.	1.77	24.3401	14.1363	119.632	13.1474	43.3539	66	118.26	.	.	.	222	57	91	888.6	.
03M	0.852996	0.825	0.171	0.004	A635	68	33.7	.	.	.	119	0	79	701.4	.	.	1.56	18.25	15.508	127.176	8.38	33.64	73.55	43.5892	.	.	.	172.7	79.7	88.06	785.21	.	.	1.77	24.3401	14.1363	119.632	13.1474	43.3539	64	121.24	.	.	.	210	61	100	892.4	.
03M	1.0229	0.517	0.481	0.002	A641	63	38.34	.	.	.	136	46	86.4	652.4	.	.	2.28	21.866	10.302	128.758	11.18	27.92	73.55	43.5892	.	.	.	172.7	79.7	88.06	785.21	.	.	1.77	24.3401	14.1363	119.632	13.1474	43.3539	61	107	.	.	.	208	72	99.4	885.4	.
03M	1.23054	0.083	0.915	0.002	A654	62	.	.	.	.	96	64	75.8	553.8	.	.	.	.	.	.	.	.	73.55	43.5892	.	.	.	172.7	79.7	88.06	785.21	.	.	1.77	24.3401	14.1363	119.632	13.1474	43.3539	60	138.92	.	.	.	183	58	106.6	818.4	.
03M	1.68528	0.006	0.991	0.003	A659	69	38.42	.	.	.	153	48	85.6	835	.	.	2.68	27.46	13.038	117.736	20.36	38.24	73.55	43.5892	.	.	.	172.7	79.7	88.06	785.21	.	.	1.77	24.3401	14.1363	119.632	13.1474	43.3539	63	174.36	.	.	.	249	65	106.2	962	.
03M	1.44411	0.111	0.852	0.037	A661	61	27.26	.	.	.	140	42	93.6	605.8	.	.	1.82	21.62	13.83	112.802	14.92	26.26	73.55	43.5892	.	.	.	172.7	79.7	88.06	785.21	.	.	1.77	24.3401	14.1363	119.632	13.1474	43.3539	63	109.84	.	.	.	236	59	105.4	835	.
03M	0.411099	0.862	0.127	0.011	A679	69	51.84	.	.	.	159	78	92.8	724.6	.	.	1.46	25.01	14.416	121.02	14.48	51.86	73.55	43.5892	.	.	.	172.7	79.7	88.06	785.21	.	.	1.77	24.3401	14.1363	119.632	13.1474	43.3539	69	67.06	.	.	.	209	81	89	869.8	.
03M	0.164504	0.993	0.004	0.003	A680	71	52.44	.	.	.	161	87	90.6	761	.	.	1.56	22.72	14.544	132.702	14.82	51.68	73.55	43.5892	.	.	.	172.7	79.7	88.06	785.21	.	.	1.77	24.3401	14.1363	119.632	13.1474	43.3539	69	83.64	.	.	.	205	83	93.6	890.2	.
03M	1.92369	0.002	0.997	0.001	A682	78	.	.	.	.	135	10	72	579	.	.	.	.	.	.	.	.	73.55	43.5892	.	.	.	172.7	79.7	88.06	785.21	.	.	1.77	24.3401	14.1363	119.632	13.1474	43.3539	63	153.28	.	.	.	245	62	115.8	865.2	.
03M	1.88595	0.002	0.776	0.222	Ab28A	87	.	.	.	.	120	74	100.6	659	.	.	2.6	18.77	11.41	73.99	7.3	5.7	73.55	43.5892	.	.	.	172.7	79.7	88.06	785.21	.	.	1.77	24.3401	14.1363	119.632	13.1474	43.3539	71	101.82	.	.	.	252	68	117	1017.6	.
03M	1.12134	0.429	0.57	0.001	B10	76	21.7333	.	.	.	141	36	97.8	756.6	.	.	2.16667	18.21	13.5067	114.303	10.2667	21.6	73.55	43.5892	.	.	.	172.7	79.7	88.06	785.21	.	.	1.77	24.3401	14.1363	119.632	13.1474	43.3539	70	105.08	.	.	.	227	66	103.4	924	.
03M	0.586664	0.694	0.305	0.001	B104	75	49.66	.	.	.	119	59	86.6	701	.	.	2.46	23.934	13.792	103.234	17.04	47.82	73.55	43.5892	.	.	.	172.7	79.7	88.06	785.21	.	.	1.77	24.3401	14.1363	119.632	13.1474	43.3539	69	135.84	.	.	.	201	76	107.8	847	.
03M	1.12134	0.397	0.566	0.037	B105	77	44.76	.	.	.	139	74	93.2	773.8	.	.	2.34	20.662	15.116	142.364	13.46	41.7	73.55	43.5892	.	.	.	172.7	79.7	88.06	785.21	.	.	1.77	24.3401	14.1363	119.632	13.1474	43.3539	69	174.8	.	.	.	185	78.75	116	905.25	.
03M	0.24731	0.995	0.003	0.002	B109	72	50.26	.	.	.	149	73	95.4	690	.	.	1.94	22.178	15.496	120.782	12.08	46.86	73.55	43.5892	.	.	.	172.7	79.7	88.06	785.21	.	.	1.77	24.3401	14.1363	119.632	13.1474	43.3539	70	65.18	.	.	.	196	79	99.6	831.8	.
03M	1.57087	0.061	0.847	0.092	B115	72	.	.	.	.	156	39	110	663.6	.	.	.	.	.	.	.	.	73.55	43.5892	.	.	.	172.7	79.7	88.06	785.21	.	.	1.77	24.3401	14.1363	119.632	13.1474	43.3539	68	167	.	.	.	251	62	108.6	889	.
03M	0.787334	0.998	0.001	0.001	B14A	74	28.3333	.	.	.	156	.	90.4	783.2	.	.	2.03333	18.0933	14.0667	126.747	8.8	28.2333	73.55	43.5892	.	.	.	172.7	79.7	88.06	785.21	.	.	1.77	24.3401	14.1363	119.632	13.1474	43.3539	68	107.8	.	.	.	221	66	109.2	956	.
03M	1.23054	0.233	0.756	0.011	B164	69	58.86	.	.	.	154	54	78.4	725	.	.	2.04	19.152	16.986	138.282	12.64	58.22	73.55	43.5892	.	.	.	172.7	79.7	88.06	785.21	.	.	1.77	24.3401	14.1363	119.632	13.1474	43.3539	65	143.02	.	.	.	227	63	90.8	933.6	.
03M	1.68528	0.007	0.988	0.005	B2	74	24.4	.	.	.	138	54	82.8	737	.	.	2.55	22.0875	12.8775	128.445	20.525	23.375	73.55	43.5892	.	.	.	172.7	79.7	88.06	785.21	.	.	1.77	24.3401	14.1363	119.632	13.1474	43.3539	65	160.48	.	.	.	239	68	98.6	950.2	.
03M	0.980829	0.997	0.002	0.001	B37	74	28.7	.	.	.	144	64	87.2	655	.	.	2.34	21.098	11.326	109.146	11.78	28.68	73.55	43.5892	.	.	.	172.7	79.7	88.06	785.21	.	.	1.77	24.3401	14.1363	119.632	13.1474	43.3539	68	141.6	.	.	.	226	72	103.8	852.6	.
03M	1.1928	0.214	0.784	0.002	B46	75	53.04	.	.	.	131	56	97.6	707.2	.	.	2.68	21.246	14.578	143.944	16.32	52.54	73.55	43.5892	.	.	.	172.7	79.7	88.06	785.21	.	.	1.77	24.3401	14.1363	119.632	13.1474	43.3539	67	85.68	.	.	.	216	56	105	895	.
03M	1.35314	0.002	0.996	0.002	B57	71	82.12	.	.	.	118	55	93.4	706.6	.	.	2.86	30.038	14.872	138.26	31.38	86.94	73.55	43.5892	.	.	.	172.7	79.7	88.06	785.21	.	.	1.77	24.3401	14.1363	119.632	13.1474	43.3539	67	105.26	.	.	.	222	70	99	899.4	.
03M	0.868596	0.988	0.002	0.01	B64	78	.	.	.	.	127	58	76.2	834	.	.	1.8	14.975	14.485	101.47	6.25	10.95	73.55	43.5892	.	.	.	172.7	79.7	88.06	785.21	.	.	1.77	24.3401	14.1363	119.632	13.1474	43.3539	71	110.6	.	.	.	217	71	94	974	.
03M	0.825075	0.998	0.001	0.001	B68	80	.	.	.	.	135	20	80.6	796.2	.	.	1.8	20.18	8.79	117.98	11.7	8.4	73.55	43.5892	.	.	.	172.7	79.7	88.06	785.21	.	.	1.77	24.3401	14.1363	119.632	13.1474	43.3539	70	82.72	.	.	.	217	47	98.8	978.6	.
03M	0.028492	0.999	0.001	1.1e-16	B73Htrhm	72	33.02	.	.	.	159	76	91	748.8	.	.	1.96	26.988	10.962	118.706	16.2	33.04	73.55	43.5892	.	.	.	172.7	79.7	88.06	785.21	.	.	1.77	24.3401	14.1363	119.632	13.1474	43.3539	73	68.96	.	.	.	196	80	95	803.4	.
03M	1.42058	0.005	0.993	0.002	B75	74	68.775	.	.	.	157	54	104	689.4	.	.	2.75	23.7625	13.97	140.12	19.225	68.825	73.55	43.5892	.	.	.	172.7	79.7	88.06	785.21	.	.	1.77	24.3401	14.1363	119.632	13.1474	43.3539	65	127.36	.	.	.	234	65	107	957.6	.
03M	1.12134	0.912	0.087	0.001	B76	71	66.8	.	.	.	150	56	98	643	.	.	3.06	24.472	16.592	147.604	21.26	66.74	73.55	43.5892	.	.	.	172.7	79.7	88.06	785.21	.	.	1.77	24.3401	14.1363	119.632	13.1474	43.3539	66	102.9	.	.	.	219	66	101.2	827	.
03M	1.46821	0.083	0.915	0.002	B77	74	67.34	.	.	.	164	58	105	701.4	.	.	1.74	21.604	11.592	145.552	8.72	47.56	73.55	43.5892	.	.	.	172.7	79.7	88.06	785.21	.	.	1.77	24.3401	14.1363	119.632	13.1474	43.3539	67	137.36	.	.	.	251	55	109.8	982.4	.
03M	1.12134	0.305	0.693	0.002	B79	77	33.725	.	.	.	124	67	102.4	703.8	.	.	2.8	23.4475	15.0425	104.72	14.35	33.45	73.55	43.5892	.	.	.	172.7	79.7	88.06	785.21	.	.	1.77	24.3401	14.1363	119.632	13.1474	43.3539	66	119.22	.	.	.	227	73	106	920	.
03M	0.607073	0.996	0.003	0.001	B84	74	35.78	.	.	.	131	74	75.2	706.2	.	.	2.5	21.882	12.836	107.766	13.12	35.72	73.55	43.5892	.	.	.	172.7	79.7	88.06	785.21	.	.	1.77	24.3401	14.1363	119.632	13.1474	43.3539	69	82.9	.	.	.	211	76	97	918	.
03M	1.51822	0.016	0.981	0.003	B97	72	50.3	.	.	.	150	48	104.8	599	.	.	2.82	20.484	15.054	126.42	13.8	50.26	73.55	43.5892	.	.	.	172.7	79.7	88.06	785.21	.	.	1.77	24.3401	14.1363	119.632	13.1474	43.3539	64	165.08	.	.	.	241	62	115.8	896.4	.
03M	1.78059	0.004	0.993	0.003	CH701-30	67	.	.	.	.	158	54	100.2	628.6	.	.	.	.	.	.	.	.	73.55	43.5892	.	.	.	172.7	79.7	88.06	785.21	.	.	1.77	24.3401	14.1363	119.632	13.1474	43.3539	62	127.24	.	.	.	217	56	107.6	932	.
03M	1.51822	0.003	0.992	0.005	CH9	69	26.5	.	.	.	119	57	98.8	632.2	.	.	1.8	22.658	11.814	103.394	13.46	25.16	73.55	43.5892	.	.	.	172.7	79.7	88.06	785.21	.	.	1.77	24.3401	14.1363	119.632	13.1474	43.3539	63	135.58	.	.	.	207	66	108.4	864.4	.
03M	1.68528	0.006	0.992	0.002	CI187-2	80	.	.	.	.	99	12	79.4	641.4	.	.	.	.	.	.	.	.	73.55	43.5892	.	.	.	172.7	79.7	88.06	785.21	.	.	1.77	24.3401	14.1363	119.632	13.1474	43.3539	70	78.14	.	.	.	227	59	88.8	856.4	.
03M	1.51822	0.119	0.866	0.015	CI21E	79	35.975	.	.	.	130	70	102	759.8	.	.	2.35	23.46	14.735	113.653	15.35	35.175	73.55	43.5892	.	.	.	172.7	79.7	88.06	785.21	.	.	1.77	24.3401	14.1363	119.632	13.1474	43.3539	69	162.22	.	.	.	236	70	113.6	1000.4	.
03M	1.71605	0.004	0.749	0.247	CI28A	75	46.96	.	.	.	153	66	106	750.4	.	.	2.78	21.752	16.392	109.098	16.84	46.88	73.55	43.5892	.	.	.	172.7	79.7	88.06	785.21	.	.	1.77	24.3401	14.1363	119.632	13.1474	43.3539	69	183.24	.	.	.	220	55	103.2	979	.
03M	1.65542	0.002	0.994	0.004	CI31A	79	13.72	.	.	.	114	59	76.4	641.2	.	.	1.92	16.57	12.752	83.54	5.12	13.46	73.55	43.5892	.	.	.	172.7	79.7	88.06	785.21	.	.	1.77	24.3401	14.1363	119.632	13.1474	43.3539	69	74.36	.	.	.	236	66	96	947	.
03M	1.46821	0.083	0.905	0.012	CI3A	74	70.6	.	.	.	186	63	106	711	.	.	2.64	27.944	16.544	112.266	17.36	70.08	73.55	43.5892	.	.	.	172.7	79.7	88.06	785.21	.	.	1.77	24.3401	14.1363	119.632	13.1474	43.3539	68	160.02	.	.	.	267	73	111.6	1001.2	.
03M	1.78059	0.011	0.988	0.001	CI44	83	41.28	.	.	.	137	69	80.2	699.2	.	.	1.9	21.706	16.546	97.15	9	40.46	73.55	43.5892	.	.	.	172.7	79.7	88.06	785.21	.	.	1.77	24.3401	14.1363	119.632	13.1474	43.3539	71	146.58	.	.	.	243	65	100.2	946.8	.
03M	1.7478	0.012	0.986	0.002	CI64	83	.	.	.	.	135	55	78.4	685.4	.	.	.	.	.	.	.	.	73.55	43.5892	.	.	.	172.7	79.7	88.06	785.21	.	.	1.77	24.3401	14.1363	119.632	13.1474	43.3539	69	199.2	.	.	.	245	77	102.4	941.6	.
03M	1.4929	0.011	0.935	0.054	CI66	89	.	.	.	.	112	72.5	79.6	671.2	.	.	.	.	.	.	.	.	73.55	43.5892	.	.	.	172.7	79.7	88.06	785.21	.	.	1.77	24.3401	14.1363	119.632	13.1474	43.3539	71	125.7	.	.	.	225	75	112.6	918.2	.
03M	1.84958	0.004	0.994	0.002	CI7	82	26.45	.	.	.	162	80	86.8	860	.	.	1.975	21.1825	11.5325	96.2175	11.5	26.075	73.55	43.5892	.	.	.	172.7	79.7	88.06	785.21	.	.	1.77	24.3401	14.1363	119.632	13.1474	43.3539	69	185.38	.	.	.	258	70	105.6	995.4	.
03M	1.88595	0.003	0.737	0.26	CI90C	86	.	.	.	.	139	50	81.2	813.4	.	.	.	.	.	.	.	.	73.55	43.5892	.	.	.	172.7	79.7	88.06	785.21	.	.	1.77	24.3401	14.1363	119.632	13.1474	43.3539	71	125.34	.	.	.	229	66	102.2	904.8	.
03M	1.71605	0.002	0.997	0.001	CI91B	76	25.175	.	.	.	120	57	86.2	581	.	.	1.975	15.8575	16.1075	101.815	6.05	20.375	73.55	43.5892	.	.	.	172.7	79.7	88.06	785.21	.	.	1.77	24.3401	14.1363	119.632	13.1474	43.3539	.	.	.	.	.	.	.	.	.	.
03M	0.891324	0.997	0.002	0.001	CM174	61	58.58	.	.	.	137	27.5	72.8	687.4	.	.	1.78	26.858	10.232	129.194	18.82	42.38	73.55	43.5892	.	.	.	172.7	79.7	88.06	785.21	.	.	1.77	24.3401	14.1363	119.632	13.1474	43.3539	61	102.34	.	.	.	204	56	97.2	947.2	.
03M	1.71605	0.013	0.969	0.018	CM37	53	.	.	.	.	89	43.75	56.8	575.8	.	.	1.25	18.14	8.505	161.46	6.1	6.05	73.55	43.5892	.	.	.	172.7	79.7	88.06	785.21	.	.	1.77	24.3401	14.1363	119.632	13.1474	43.3539	60	152.24	.	.	.	219	67	104.4	895.6	.
03M	1.1928	0.059	0.939	0.002	CM7	59	16.98	.	.	.	89	31	73.6	603.4	.	.	2.18	20.574	9.124	82.52	5.88	16.96	73.55	43.5892	.	.	.	172.7	79.7	88.06	785.21	.	.	1.77	24.3401	14.1363	119.632	13.1474	43.3539	59	136.76	.	.	.	205	54	95.6	829	.
03M	1.67398	0.002	0.002	0.996	CML10	101	.	.	.	.	.	85	.	.	.	.	.	.	.	.	.	.	73.55	43.5892	.	.	.	172.7	79.7	88.06	785.21	.	.	1.77	24.3401	14.1363	119.632	13.1474	43.3539	77	150.12	.	.	.	272	77	95.6	1049.8	.
03M	2.09074	0.003	0.005	0.992	CML103	85	90.44	.	.	.	145	77	100.6	737.8	.	.	2.3	23.632	14.906	153.362	16.02	62.76	73.55	43.5892	.	.	.	172.7	79.7	88.06	785.21	.	.	1.77	24.3401	14.1363	119.632	13.1474	43.3539	70	361.067	.	.	.	250	61.25	123.25	945	.
03M	1.88595	0.002	0.099	0.899	CML108	83	43.12	.	.	.	117	68	92.4	675.6	.	.	2.02	25.386	10.344	114.806	18.18	43.28	73.55	43.5892	.	.	.	172.7	79.7	88.06	785.21	.	.	1.77	24.3401	14.1363	119.632	13.1474	43.3539	71	184.2	.	.	.	234	61	107.4	995.4	.
03M	1.7478	0.003	0.002	0.995	CML11	91	.	.	.	.	151	.	70.2	565.2	.	.	.	.	.	.	.	.	73.55	43.5892	.	.	.	172.7	79.7	88.06	785.21	.	.	1.77	24.3401	14.1363	119.632	13.1474	43.3539	75	105.7	.	.	.	273	75	92.6	1095	.
03M	2.23734	0.001	0.001	0.998	CML14	107	.	.	.	.	.	.	.	.	.	.	.	.	.	.	.	.	73.55	43.5892	.	.	.	172.7	79.7	88.06	785.21	.	.	1.77	24.3401	14.1363	119.632	13.1474	43.3539	79	139.02	.	.	.	250	76	114	1030.4	.
03M	1.59826	0.002	0.005	0.993	CML154Q	85	.	.	.	.	117	66	74.8	769.2	.	.	.	.	.	.	.	.	73.55	43.5892	.	.	.	172.7	79.7	88.06	785.21	.	.	1.77	24.3401	14.1363	119.632	13.1474	43.3539	71	142.26	.	.	.	257	57	89.8	967.8	.
03M	1.78059	0.004	0.018	0.978	CML157Q	85	56.84	.	.	.	183	78	98	900	.	.	2.06	25.132	10.78	112.14	16.64	39.8	73.55	43.5892	.	.	.	172.7	79.7	88.06	785.21	.	.	1.77	24.3401	14.1363	119.632	13.1474	43.3539	70	99.4	.	.	.	254	71	106.2	1047.2	.
03M	1.71605	0.01	0.018	0.972	CML158Q	91	7.7	.	.	.	156	.	115	875.6	.	.	1.3	21.81	6.235	116.76	11.975	7.7	73.55	43.5892	.	.	.	172.7	79.7	88.06	785.21	.	.	1.77	24.3401	14.1363	119.632	13.1474	43.3539	74	144.6	.	.	.	264	68	115.4	1043.8	.
03M	1.78059	0.01	0.301	0.689	CML218	84	32.04	.	.	.	179	87	119.4	1013.6	.	.	1.84	23.422	7.906	133.922	16.74	32.08	73.55	43.5892	.	.	.	172.7	79.7	88.06	785.21	.	.	1.77	24.3401	14.1363	119.632	13.1474	43.3539	.	.	.	.	.	245	68	115	1047	.
03M	1.5442	0.059	0.053	0.888	CML220	76	.	.	.	.	101	62	77	728.4	.	.	1.3	24.88	7.36	96.2	4.8	12.5	73.55	43.5892	.	.	.	172.7	79.7	88.06	785.21	.	.	1.77	24.3401	14.1363	119.632	13.1474	43.3539	68	118.24	.	.	.	231	67	102.2	971.6	.
03M	2.13726	0.003	0.002	0.995	CML228	102	.	.	.	.	.	72	97.2	792.2	.	.	.	.	.	.	.	.	73.55	43.5892	.	.	.	172.7	79.7	88.06	785.21	.	.	1.77	24.3401	14.1363	119.632	13.1474	43.3539	73	132.04	.	.	.	239	73	109.4	1085.8	.
03M	1.81449	0.001	0.004	0.995	CML238	100	.	.	.	.	.	.	.	.	.	.	.	.	.	.	.	.	73.55	43.5892	.	.	.	172.7	79.7	88.06	785.21	.	.	1.77	24.3401	14.1363	119.632	13.1474	43.3539	72	108.12	.	.	.	217	62	112	981.4	.
03M	1.92369	0.003	0.006	0.991	CML247	101	.	.	.	.	.	.	.	.	.	.	.	.	.	.	.	.	73.55	43.5892	.	.	.	172.7	79.7	88.06	785.21	.	.	1.77	24.3401	14.1363	119.632	13.1474	43.3539	74	123.04	.	.	.	239	70	114.6	1016.4	.
03M	2.16332	0.001	0.002	0.997	CML258	101	.	.	.	.	.	.	.	.	.	.	.	.	.	.	.	.	73.55	43.5892	.	.	.	172.7	79.7	88.06	785.21	.	.	1.77	24.3401	14.1363	119.632	13.1474	43.3539	77	100.88	.	.	.	263	72	95.6	1075.2	.
03M	1.44411	0.016	0.004	0.98	CML261	103	.	.	.	.	.	80	.	.	.	.	.	.	.	.	.	.	73.55	43.5892	.	.	.	172.7	79.7	88.06	785.21	.	.	1.77	24.3401	14.1363	119.632	13.1474	43.3539	79	43.2	.	.	.	262	72	96.2	994.2	.
03M	2.29141	0.002	0.001	0.997	CML264	114	.	.	.	.	.	.	.	.	.	.	.	.	.	.	.	.	73.55	43.5892	.	.	.	172.7	79.7	88.06	785.21	.	.	1.77	24.3401	14.1363	119.632	13.1474	43.3539	76	147.14	.	.	.	255	64	114	1024	.
03M	2.18605	0.001	0.004	0.995	CML277	93	.	.	.	.	165	88	84.3333	833	.	.	.	.	.	.	.	.	73.55	43.5892	.	.	.	172.7	79.7	88.06	785.21	.	.	1.77	24.3401	14.1363	119.632	13.1474	43.3539	74	131.98	.	.	.	252	78	101.2	1021.6	.
03M	1.96291	0.023	0.046	0.931	CML281	114	.	.	.	.	.	.	.	.	.	.	.	.	.	.	.	.	73.55	43.5892	.	.	.	172.7	79.7	88.06	785.21	.	.	1.77	24.3401	14.1363	119.632	13.1474	43.3539	80	113.36	.	.	.	256	73	102.4	1064.2	.
03M	2.18605	0.004	0.022	0.974	CML287	98	.	.	.	.	.	79	.	.	.	.	.	.	.	.	.	.	73.55	43.5892	.	.	.	172.7	79.7	88.06	785.21	.	.	1.77	24.3401	14.1363	119.632	13.1474	43.3539	75	138.14	.	.	.	284	73	106	1075.4	.
03M	1.88595	0.004	0.114	0.882	CML311	.	.	.	.	.	.	.	.	.	.	.	.	.	.	.	.	.	73.55	43.5892	.	.	.	172.7	79.7	88.06	785.21	.	.	1.77	24.3401	14.1363	119.632	13.1474	43.3539	74	85.48	.	.	.	270	71	91.2	980	.
03M	1.84958	0.003	0.002	0.995	CML314	81	57.675	.	.	.	196	68	90.2	878	.	.	2.425	21.8975	12.41	122.407	16.425	40.45	73.55	43.5892	.	.	.	172.7	79.7	88.06	785.21	.	.	1.77	24.3401	14.1363	119.632	13.1474	43.3539	70	160.84	.	.	.	242	60	101.4	1021.6	.
03M	1.96291	0.027	0.008	0.965	CML321	105	.	.	.	.	.	.	.	.	.	.	.	.	.	.	.	.	73.55	43.5892	.	.	.	172.7	79.7	88.06	785.21	.	.	1.77	24.3401	14.1363	119.632	13.1474	43.3539	74	139.34	.	.	.	275	62	114.6	1099.8	.
03M	2.00373	0.01	0.005	0.985	CML322	81	74.4333	.	.	.	157	55	114	718.8	.	.	1.78333	24.3417	15.72	124.878	17.45	63.4333	73.55	43.5892	.	.	.	172.7	79.7	88.06	785.21	.	.	1.77	24.3401	14.1363	119.632	13.1474	43.3539	69	130.58	.	.	.	246	63	112.6	960.6	.
03M	1.68528	0.007	0.34	0.653	CML323	89	8.04	.	.	.	109	66.25	75.2	840	.	.	1.44	21.086	7.994	102.452	9.64	7.9	73.55	43.5892	.	.	.	172.7	79.7	88.06	785.21	.	.	1.77	24.3401	14.1363	119.632	13.1474	43.3539	70	136.64	.	.	.	240	68	109.2	1055.8	.
03M	1.57087	0.002	0.357	0.641	CML328	87	26.98	.	.	.	182	68	96.8	640.2	.	.	1.44	20.854	10.404	93.964	9.16	26.76	73.55	43.5892	.	.	.	172.7	79.7	88.06	785.21	.	.	1.77	24.3401	14.1363	119.632	13.1474	43.3539	72	154	.	.	.	236	57	99.6	861.8	.
03M	2.18605	0.002	0.003	0.995	CML331	106	.	.	.	.	.	89	.	.	.	.	.	.	.	.	.	.	73.55	43.5892	.	.	.	172.7	79.7	88.06	785.21	.	.	1.77	24.3401	14.1363	119.632	13.1474	43.3539	74	140.86	.	.	.	242	74	113.2	1059.8	.
03M	2.40919	0.002	0.003	0.995	CML332	89	.	.	.	.	121	80	93.4	816.8	.	.	.	.	.	.	.	.	73.55	43.5892	.	.	.	172.7	79.7	88.06	785.21	.	.	1.77	24.3401	14.1363	119.632	13.1474	43.3539	72	141.46	.	.	.	242	66	114.8	1033.6	.
03M	1.92369	0.013	0.029	0.958	CML333	85	4.43333	.	.	.	132	86	86.2	617.8	.	.	1.56667	16.1267	5.17667	84.23	4.7	4.6	73.55	43.5892	.	.	.	172.7	79.7	88.06	785.21	.	.	1.77	24.3401	14.1363	119.632	13.1474	43.3539	73	124.58	.	.	.	243	68	107.4	1041.8	.
03M	2.04629	0.002	0.004	0.994	CML341	98	.	.	.	.	.	89	.	.	.	.	0.8	18.09	5.58	104.62	10	0.8	73.55	43.5892	.	.	.	172.7	79.7	88.06	785.21	.	.	1.77	24.3401	14.1363	119.632	13.1474	43.3539	74	165.9	.	.	.	258	73	118	1055.6	.
03M	2.18605	0.006	0.165	0.829	CML349	.	.	.	.	.	.	.	.	.	.	.	.	.	.	.	.	.	73.55	43.5892	.	.	.	172.7	79.7	88.06	785.21	.	.	1.77	24.3401	14.1363	119.632	13.1474	43.3539	70	64.34	.	.	.	252	53	103.4	860.4	.
03M	2.13726	0.001	0.002	0.997	CML38	93	.	.	.	.	146	.	110	655.6	.	.	.	.	.	.	.	.	73.55	43.5892	.	.	.	172.7	79.7	88.06	785.21	.	.	1.77	24.3401	14.1363	119.632	13.1474	43.3539	75	137.6	.	.	.	231	75	127.4	967.4	.
03M	2.50844	0.001	0.034	0.965	CML5	99	.	.	.	.	.	.	.	.	.	.	.	.	.	.	.	.	73.55	43.5892	.	.	.	172.7	79.7	88.06	785.21	.	.	1.77	24.3401	14.1363	119.632	13.1474	43.3539	77	105.58	.	.	.	275	71	93.8	1060.6	.
03M	2.09074	0.002	0.01	0.988	CML52	101	11.08	.	.	.	.	.	.	.	.	.	0.76	18.788	7.96	101.06	7.42	11.06	73.55	43.5892	.	.	.	172.7	79.7	88.06	785.21	.	.	1.77	24.3401	14.1363	119.632	13.1474	43.3539	75	100.7	.	.	.	282	49	93	1049	.
03M	2.04629	0.006	0.028	0.966	CML69	103	.	.	.	.	.	.	.	.	.	.	.	.	.	.	.	.	73.55	43.5892	.	.	.	172.7	79.7	88.06	785.21	.	.	1.77	24.3401	14.1363	119.632	13.1474	43.3539	72	177.58	.	.	.	264	59	111	1064.6	.
03M	1.62644	0.005	0.302	0.693	CML77	81	.	.	.	.	125	60	106	731	.	.	1.6	24.29	17.44	97.9	6.3	35.6	73.55	43.5892	.	.	.	172.7	79.7	88.06	785.21	.	.	1.77	24.3401	14.1363	119.632	13.1474	43.3539	70	86.4	.	.	.	235	61	104.8	1007.2	.
03M	1.88595	0.014	0.001	0.985	CML9	103	.	.	.	.	.	.	.	.	.	.	.	.	.	.	.	.	73.55	43.5892	.	.	.	172.7	79.7	88.06	785.21	.	.	1.77	24.3401	14.1363	119.632	13.1474	43.3539	77	138.26	.	.	.	250	77	106.8	949.6	.
03M	1.81449	0.015	0.218	0.767	CML91	87	6.88	.	.	.	182	75	102.8	781.6	.	.	1.64	18.73	8.056	103.996	9.24	6.86	73.55	43.5892	.	.	.	172.7	79.7	88.06	785.21	.	.	1.77	24.3401	14.1363	119.632	13.1474	43.3539	69	213.18	.	.	.	246	74	119.4	967.2	.
03M	1.39759	0.096	0.275	0.629	CML92	85	.	.	.	.	150	83	76.6	826.4	.	.	.	.	.	.	.	.	73.55	43.5892	.	.	.	172.7	79.7	88.06	785.21	.	.	1.77	24.3401	14.1363	119.632	13.1474	43.3539	71	92.58	.	.	.	255	72	103.8	1047.6	.
03M	1.5442	0.147	0.847	0.006	CMV3	55	8.26	.	.	.	110	36	69.4	626	.	.	1.18	21.224	11.292	125.85	8.46	7.54	73.55	43.5892	.	.	.	172.7	79.7	88.06	785.21	.	.	1.77	24.3401	14.1363	119.632	13.1474	43.3539	62	123.94	.	.	.	214	58	95.6	858	.
03M	1.57087	0.013	0.928	0.059	CO109	62	.	.	.	.	115	85	79	648.5	.	.	1.55	23.875	7.595	86.31	9.55	12.1	73.55	43.5892	.	.	.	172.7	79.7	88.06	785.21	.	.	1.77	24.3401	14.1363	119.632	13.1474	43.3539	60	139.76	.	.	.	235	64	99.4	936.2	.
03M	1.76929	0.009	0.647	0.344	CO255	.	.	.	.	.	.	.	.	.	.	.	.	.	.	.	.	.	73.55	43.5892	.	.	.	172.7	79.7	88.06	785.21	.	.	1.77	24.3401	14.1363	119.632	13.1474	43.3539	57	118.54	.	.	.	215	52	92.6	766.6	.
03M	1.52147	0.004	0.614	0.382	D940Y	86	.	.	.	.	137	73	99.2	903.6	.	.	.	.	.	.	.	.	73.55	43.5892	.	.	.	172.7	79.7	88.06	785.21	.	.	1.77	24.3401	14.1363	119.632	13.1474	43.3539	.	.	.	.	.	.	.	.	.	.
03M	1.44411	0.018	0.98	0.002	DE1	75	87.14	.	.	.	134	64	110.2	756.2	.	.	2.76	26.928	17.324	153.262	23.44	87.44	73.55	43.5892	.	.	.	172.7	79.7	88.06	785.21	.	.	1.77	24.3401	14.1363	119.632	13.1474	43.3539	68	136.5	.	.	.	228	70	105.4	880.4	.
03M	1.39759	0.02	0.979	0.001	DE2	75	64.78	.	.	.	147	67	106.4	706.6	.	.	3.02	27.638	16.962	131.058	25.32	63.66	73.55	43.5892	.	.	.	172.7	79.7	88.06	785.21	.	.	1.77	24.3401	14.1363	119.632	13.1474	43.3539	67	140.14	.	.	.	251	68	110.4	949	.
03M	1.0074	0.779	0.218	0.003	DE811	77	39.075	.	.	.	169	74	71.8	725	.	.	1.75	16.0525	15.865	146.79	7.425	39.125	73.55	43.5892	.	.	.	172.7	79.7	88.06	785.21	.	.	1.77	24.3401	14.1363	119.632	13.1474	43.3539	70	78.54	.	.	.	227	83	88.4	923.2	.
03M	1.71605	0.006	0.923	0.071	E2558W	81	21.08	.	.	.	149	59	103.8	846.6	.	.	2.12	16.922	11.784	100.35	8.44	20.98	73.55	43.5892	.	.	.	172.7	79.7	88.06	785.21	.	.	1.77	24.3401	14.1363	119.632	13.1474	43.3539	68	140.7	.	.	.	249	58	107.8	1071.8	.
03M	2.04629	0.001	0.461	0.538	EP1	58	15.8	.	.	.	108	20	66.2	464.2	.	.	1.9	20.594	12.3	104.226	7.52	15.56	73.55	43.5892	.	.	.	172.7	79.7	88.06	785.21	.	.	1.77	24.3401	14.1363	119.632	13.1474	43.3539	57	107.88	.	.	.	202	50	93.4	719.8	.
03M	2.04629	0.002	0.534	0.464	F2	62	.	.	.	.	98.3333	.	54.5	568	.	.	.	.	.	.	.	.	73.55	43.5892	.	.	.	172.7	79.7	88.06	785.21	.	.	1.77	24.3401	14.1363	119.632	13.1474	43.3539	58	138.16	.	.	.	201	51	88.2	796.4	.
03M	1.5442	0.026	0.421	0.553	F2834T	75	9.83333	.	.	.	149	49	85.6	824.8	.	.	2.26667	16.5133	11.64	127.757	9	9.63333	73.55	43.5892	.	.	.	172.7	79.7	88.06	785.21	.	.	1.77	24.3401	14.1363	119.632	13.1474	43.3539	69	180.68	.	.	.	253	58	95.2	1067	.
03M	1.78059	0.01	0.62	0.37	F44	84	.	.	.	.	158	57	69.2	682.4	.	.	.	.	.	.	.	.	73.55	43.5892	.	.	.	172.7	79.7	88.06	785.21	.	.	1.77	24.3401	14.1363	119.632	13.1474	43.3539	72	94.32	.	.	.	245	59	88.6	980.4	.
03M	1.84958	0.005	0.745	0.25	F6	87	.	.	.	.	147	74	96	776	.	.	2	17.49	12.37	106.91	8.6	36.8	73.55	43.5892	.	.	.	172.7	79.7	88.06	785.21	.	.	1.77	24.3401	14.1363	119.632	13.1474	43.3539	74	106.78	.	.	.	243	73	.	.	.
03M	2.00373	0.004	0.979	0.017	GA209	86	.	.	.	.	149	63	79.6	763.4	.	.	.	.	.	.	.	.	73.55	43.5892	.	.	.	172.7	79.7	88.06	785.21	.	.	1.77	24.3401	14.1363	119.632	13.1474	43.3539	72	104.64	.	.	.	238	72	99.2	1008	.
03M	1.92369	0.008	0.839	0.153	GT112	86	7.93333	.	.	.	183	74	93	727.8	.	.	1.86667	21.9667	9.91	95.1467	15.4667	7.43333	73.55	43.5892	.	.	.	172.7	79.7	88.06	785.21	.	.	1.77	24.3401	14.1363	119.632	13.1474	43.3539	75	138.6	.	.	.	272	68	131.8	1040.4	.
03M	1.03865	0.753	0.209	0.038	H105W	72	.	.	.	.	108.333	15	80.3333	728.333	.	.	.	.	.	.	.	.	73.55	43.5892	.	.	.	172.7	79.7	88.06	785.21	.	.	1.77	24.3401	14.1363	119.632	13.1474	43.3539	64	130.54	.	.	.	222	62	97.8	981.4	.
03M	1.23054	0.714	0.281	0.005	H84	71	71.34	.	.	.	146	51	77.2	628.8	.	.	2.42	21.61	17.194	119.582	14.98	71.6	73.55	43.5892	.	.	.	172.7	79.7	88.06	785.21	.	.	1.77	24.3401	14.1363	119.632	13.1474	43.3539	65	144.58	.	.	.	221	69	102.2	820.2	.
03M	0.799757	0.997	0.002	0.001	H91	72	32.65	.	.	.	164	39	91.4	759.6	.	.	2.3	21.4725	12.23	137.35	11.55	32.725	73.55	43.5892	.	.	.	172.7	79.7	88.06	785.21	.	.	1.77	24.3401	14.1363	119.632	13.1474	43.3539	68	218.567	.	.	.	212	57	105.2	920.4	.
03M	1.84958	0.001	0.898	0.101	H95	79	.	.	.	.	93	52	99.6	660	.	.	1.9	21.24	12.825	114.3	12.35	29.4	73.55	43.5892	.	.	.	172.7	79.7	88.06	785.21	.	.	1.77	24.3401	14.1363	119.632	13.1474	43.3539	69	129.26	.	.	.	240	62	111.4	999	.
03M	1.84958	0.001	0.997	0.002	H99	68	34.16	.	.	.	86	36	79	613	.	.	1.52	20.136	9.874	115.882	8.82	34.1	73.55	43.5892	.	.	.	172.7	79.7	88.06	785.21	.	.	1.77	24.3401	14.1363	119.632	13.1474	43.3539	65	131.84	.	.	.	225	63	100.8	855.6	.
03M	1.51822	0.207	0.019	0.774	Hi27	89	.	.	.	.	151	80	77.2	784.6	.	.	.	.	.	.	.	.	73.55	43.5892	.	.	.	172.7	79.7	88.06	785.21	.	.	1.77	24.3401	14.1363	119.632	13.1474	43.3539	72	144.82	.	.	.	235	71	93	982.4	.
03M	1.65542	0	0	0	HP301	69	.	.	.	.	154	49	87.8	742.6	.	.	.	.	.	.	.	.	73.55	43.5892	.	.	.	172.7	79.7	88.06	785.21	.	.	1.77	24.3401	14.1363	119.632	13.1474	43.3539	65	102	.	.	.	248	50	98	975.2	.
03M	1.65542	0.079	0.898	0.023	Hy	74	24.74	.	.	.	122	55	77.4	619.6	.	.	1.92	22.256	12.936	94.894	8.3	24.44	73.55	43.5892	.	.	.	172.7	79.7	88.06	785.21	.	.	1.77	24.3401	14.1363	119.632	13.1474	43.3539	65	136.38	.	.	.	234	63	97.4	932.4	.
03M	1.78059	0.002	0.539	0.459	I137TN	80	.	.	.	.	119	83	87.2	783.4	.	.	2.45	16.615	13.53	87.56	6	20.8	73.55	43.5892	.	.	.	172.7	79.7	88.06	785.21	.	.	1.77	24.3401	14.1363	119.632	13.1474	43.3539	68	145.92	.	.	.	259	76	102.4	1032.8	.
03M	1.23054	0.23	0.767	0.003	I205	85	.	.	.	.	97.5	45	78	688	.	.	.	.	.	.	.	.	73.55	43.5892	.	.	.	172.7	79.7	88.06	785.21	.	.	1.77	24.3401	14.1363	119.632	13.1474	43.3539	65	130.66	.	.	.	205	58	100.6	870.2	.
03M	1.96291	0	0	0	I29	66	12.0667	.	.	.	102	36.6667	61.8	586.2	.	.	0.8	19.0833	8.29333	88.5267	6.8	12.1667	73.55	43.5892	.	.	.	172.7	79.7	88.06	785.21	.	.	1.77	24.3401	14.1363	119.632	13.1474	43.3539	62	130.22	.	.	.	227	55	102.2	881	.
03M	1.96291	0	0	0	IA2132	66	32.975	.	.	.	123	43	86.6	648.6	.	.	1.45	20.2025	15.5625	105.412	7.45	32.7	73.55	43.5892	.	.	.	172.7	79.7	88.06	785.21	.	.	1.77	24.3401	14.1363	119.632	13.1474	43.3539	63	112.48	.	.	.	221	55	98.2	915.8	.
03M	1.78059	0	0	0	Ia5125	68	.	.	.	.	101	24	52.4	742	.	.	.	.	.	.	.	.	73.55	43.5892	.	.	.	172.7	79.7	88.06	785.21	.	.	1.77	24.3401	14.1363	119.632	13.1474	43.3539	61	155.06	.	.	.	247	38	102.2	979.4	.
03M	1.5442	0	0	0	IDS28	72	.	.	.	.	136	52	62.4	583	.	.	0.7	11.195	10.12	69.605	2.5	1	73.55	43.5892	.	.	.	172.7	79.7	88.06	785.21	.	.	1.77	24.3401	14.1363	119.632	13.1474	43.3539	65	137.64	.	.	.	229	53	90.8	922.2	.
03M	1.78059	0	0	0	IDS69	75	.	.	.	.	70	65	84	515.2	.	.	0.9	13.54	9.12	99.66	3.8	6.3	73.55	43.5892	.	.	.	172.7	79.7	88.06	785.21	.	.	1.77	24.3401	14.1363	119.632	13.1474	43.3539	68	115.26	.	.	.	229	56	99.4	895.6	.
03M	1.65542	0	0	0	IDS91	73	21.92	.	.	.	114	34	74.8	619.2	.	.	0.8	18.016	8.184	132.166	9.76	21.36	73.55	43.5892	.	.	.	172.7	79.7	88.06	785.21	.	.	1.77	24.3401	14.1363	119.632	13.1474	43.3539	68	110.28	.	.	.	233	61	102.2	915.8	.
03M	1.78059	0	0	0	Il101t	65	24.1	.	.	.	103	71	47.8	677.8	.	.	2.36667	20.5233	12.7767	88.9867	6.2	23.3667	73.55	43.5892	.	.	.	172.7	79.7	88.06	785.21	.	.	1.77	24.3401	14.1363	119.632	13.1474	43.3539	61	157.42	.	.	.	187	51	76.6	890.6	.
03M	1.65542	0	0	0	IL14H	69	9.22	.	.	.	139	31	73.6	669.8	.	.	1.66	18.204	12.008	83.454	5.3	9.36	73.55	43.5892	.	.	.	172.7	79.7	88.06	785.21	.	.	1.77	24.3401	14.1363	119.632	13.1474	43.3539	62	169.66	.	.	.	244	53	91.2	940	.
03M	1.44411	0	0	0	IL677A	71	.	.	.	.	118.333	38.3333	100.667	604	.	.	2.7	22.38	10.37	62.38	5.4	7.3	73.55	43.5892	.	.	.	172.7	79.7	88.06	785.21	.	.	1.77	24.3401	14.1363	119.632	13.1474	43.3539	65	140.84	.	.	.	237	49	110.4	887.2	.
03M	1.81449	0.087	0.886	0.027	K148	75	35.5	.	.	.	138	74	77	751.6	.	.	2.075	22.4825	12.5325	131.238	18.625	35.45	73.55	43.5892	.	.	.	172.7	79.7	88.06	785.21	.	.	1.77	24.3401	14.1363	119.632	13.1474	43.3539	67	220	.	.	.	241	75	98.6	906.6	.
03M	1.5442	0.11	0.873	0.017	K4	81	.	.	.	.	133	82	100.2	660	.	.	.	.	.	.	.	.	73.55	43.5892	.	.	.	172.7	79.7	88.06	785.21	.	.	1.77	24.3401	14.1363	119.632	13.1474	43.3539	72	149.68	.	.	.	238	64	109.4	920.8	.
03M	1.5329	0.01	0.98	0.01	K55	75	.	.	.	.	126	65	81.8	617.2	.	.	.	.	.	.	.	.	73.55	43.5892	.	.	.	172.7	79.7	88.06	785.21	.	.	1.77	24.3401	14.1363	119.632	13.1474	43.3539	67	115.36	.	.	.	209	69	96	899.6	.
03M	1.84958	0.033	0.965	0.002	K64	78	23.4	.	.	.	145	65	70.6	735.2	.	.	2.4	21.592	14.152	108.344	13.24	23.62	73.55	43.5892	.	.	.	172.7	79.7	88.06	785.21	.	.	1.77	24.3401	14.1363	119.632	13.1474	43.3539	69	166.26	.	.	.	238	69	98.2	938.8	.
03M	2.11453	0.003	0.017	0.98	Ki11	91	9.625	.	.	.	144	82	113	863.4	.	.	1.425	27.35	7.645	112.95	22.55	9.125	73.55	43.5892	.	.	.	172.7	79.7	88.06	785.21	.	.	1.77	24.3401	14.1363	119.632	13.1474	43.3539	74	97.56	.	.	.	238	73	105.2	1014.4	.
03M	2.29141	0.003	0.003	0.994	Ki14	94	.	.	.	.	.	.	.	.	.	.	.	.	.	.	.	.	73.55	43.5892	.	.	.	172.7	79.7	88.06	785.21	.	.	1.77	24.3401	14.1363	119.632	13.1474	43.3539	74	125.32	.	.	.	234	58	108.8	948.6	.
03M	1.92369	0.001	0.018	0.981	Ki2007	81	.	.	.	.	157	74	109.4	697	.	.	.	.	.	.	.	.	73.55	43.5892	.	.	.	172.7	79.7	88.06	785.21	.	.	1.77	24.3401	14.1363	119.632	13.1474	43.3539	69	167.72	.	.	.	237	64	118.2	916.2	.
03M	2.09074	0.005	0.002	0.993	Ki2021	106	.	.	.	.	.	.	.	.	.	.	.	.	.	.	.	.	73.55	43.5892	.	.	.	172.7	79.7	88.06	785.21	.	.	1.77	24.3401	14.1363	119.632	13.1474	43.3539	74	121.96	.	.	.	276	53	111.6	1058.6	.
03M	2.29141	0.004	0.005	0.991	Ki21	87	.	.	.	.	121	78	88	697.4	.	.	2	16.95	14.37	91.08	5.2	14.9	73.55	43.5892	.	.	.	172.7	79.7	88.06	785.21	.	.	1.77	24.3401	14.1363	119.632	13.1474	43.3539	73	135.9	.	.	.	247	61	100.6	1039.6	.
03M	2.09074	0.001	0.393	0.606	Ki3	86	.	.	.	.	130	69	106.8	696.6	.	.	.	.	.	.	.	.	73.55	43.5892	.	.	.	172.7	79.7	88.06	785.21	.	.	1.77	24.3401	14.1363	119.632	13.1474	43.3539	72	109.64	.	.	.	234	58	104.2	884	.
03M	1.84958	0.001	0.002	0.997	Ki43	89	.	.	.	.	102.5	62.5	84	824.667	.	.	.	.	.	.	.	.	73.55	43.5892	.	.	.	172.7	79.7	88.06	785.21	.	.	1.77	24.3401	14.1363	119.632	13.1474	43.3539	72	122.48	.	.	.	247	52	116	971.6	.
03M	1.84958	0.029	0.048	0.923	Ki44	87	.	.	.	.	118	67	102.6	691.8	.	.	.	.	.	.	.	.	73.55	43.5892	.	.	.	172.7	79.7	88.06	785.21	.	.	1.77	24.3401	14.1363	119.632	13.1474	43.3539	72	125.78	.	.	.	229	75	109.6	963.6	.
03M	1.70475	0.008	0.859	0.133	KY21	80	.	.	.	.	149	.	96.6	748.4	.	.	1.95	22.36	14.775	104.73	14.15	37	73.55	43.5892	.	.	.	172.7	79.7	88.06	785.21	.	.	1.77	24.3401	14.1363	119.632	13.1474	43.3539	72	120.28	.	.	.	240	79	105	955.6	.
03M	2.40919	0.011	0.732	0.257	Ky226	83	.	.	.	.	120	48.75	61	643.5	.	.	1.5	34.5	-2.78	88.895	13.45	21.2	73.55	43.5892	.	.	.	172.7	79.7	88.06	785.21	.	.	1.77	24.3401	14.1363	119.632	13.1474	43.3539	71	70.08	.	.	.	241	49	86.6	972	.
03M	1.4929	0.134	0.709	0.157	Ky228	81	.	.	.	.	143	72	84	693.8	.	.	1.8	17.29	16.46	112.49	11.4	43.4	73.55	43.5892	.	.	.	172.7	79.7	88.06	785.21	.	.	1.77	24.3401	14.1363	119.632	13.1474	43.3539	70	148.26	.	.	.	241	71	102.6	953.6	.
03M	1.81449	0.001	0.99	0.009	L317	75	62.96	.	.	.	176	61	99.4	626.4	.	.	1.42	21.444	11.068	136.574	13.44	35	73.55	43.5892	.	.	.	172.7	79.7	88.06	785.21	.	.	1.77	24.3401	14.1363	119.632	13.1474	43.3539	65	151	.	.	.	246	69	114	907.8	.
03M	1.78059	0.007	0.297	0.696	L578	87	12.18	.	.	.	172	.	89.6	737.2	.	.	1.78	21.14	10.19	100.104	11.1	12.12	73.55	43.5892	.	.	.	172.7	79.7	88.06	785.21	.	.	1.77	24.3401	14.1363	119.632	13.1474	43.3539	72	144.72	.	.	.	244	69	101.2	929.8	.
03M	1.37512	0.012	0.849	0.139	M14	70	22.8	.	.	.	138	37	92	644.4	.	.	2.04	21.18	12.572	88.368	8.66	22	73.55	43.5892	.	.	.	172.7	79.7	88.06	785.21	.	.	1.77	24.3401	14.1363	119.632	13.1474	43.3539	68	128.06	.	.	.	224	.	108.6	881.4	.
03M	1.68528	0.002	0.996	0.002	M162W	91	.	.	.	.	118	53	83.6	642.8	.	.	2.6	19.485	11.45	80.82	8.65	3.7	73.55	43.5892	.	.	.	172.7	79.7	88.06	785.21	.	.	1.77	24.3401	14.1363	119.632	13.1474	43.3539	71	149.52	.	.	.	254	67	108.4	1025	.
03M	2.02356	0.012	0.404	0.584	M37W	79	18.0333	.	.	.	145	24	94.6	831.6	.	.	2.36667	23.2833	7.51667	85.9	7.23333	18.0333	73.55	43.5892	.	.	.	172.7	79.7	88.06	785.21	.	.	1.77	24.3401	14.1363	119.632	13.1474	43.3539	71	140.58	.	.	.	249	53	104.8	1000	.
03M	1.88595	0.007	0.854	0.139	MEF156-55-2	59	.	.	.	.	120	71	66.4	593	.	.	.	.	.	.	.	.	73.55	43.5892	.	.	.	172.7	79.7	88.06	785.21	.	.	1.77	24.3401	14.1363	119.632	13.1474	43.3539	60	143.48	.	.	.	224	73	87	860.8	.
03M	2.29141	0.001	0.998	0.001	MO17	68	55.66	.	.	.	155	47	96.8	649.8	.	.	2.52	19.012	14.622	144.476	10.84	55.82	73.55	43.5892	.	.	.	172.7	79.7	88.06	785.21	.	.	1.77	24.3401	14.1363	119.632	13.1474	43.3539	65	213.9	.	.	.	233	79	108.6	894.8	.
03M	2.00373	0.011	0.307	0.682	Mo18W	88	.	.	.	.	132.5	84	87	839.333	.	.	.	.	.	.	.	.	73.55	43.5892	.	.	.	172.7	79.7	88.06	785.21	.	.	1.77	24.3401	14.1363	119.632	13.1474	43.3539	74	152.18	.	.	.	245	66	102.8	1045.6	.
03M	1.68528	0.004	0.828	0.168	Mo1W	71	.	.	.	.	148	40	107.2	615.4	.	.	2.12	24.204	16.99	114.888	14.7	70	73.55	43.5892	.	.	.	172.7	79.7	88.06	785.21	.	.	1.77	24.3401	14.1363	119.632	13.1474	43.3539	63	154.08	.	.	.	232	53	112.6	920	.
03M	1.5442	0.108	0.727	0.165	MO24W	78	26.2333	.	.	.	176	78	88.4	860.8	.	.	1.53333	27.4433	8.42	146.28	26.5	26.1667	73.55	43.5892	.	.	.	172.7	79.7	88.06	785.21	.	.	1.77	24.3401	14.1363	119.632	13.1474	43.3539	69	135.36	.	.	.	258	74	103.8	1005.6	.
03M	1.37512	0.002	0.996	0.002	Mo44	68	79.2333	.	.	.	144	75	83.4	794.2	.	.	2.16667	22.7333	16.08	161.273	22.1333	79.3333	73.55	43.5892	.	.	.	172.7	79.7	88.06	785.21	.	.	1.77	24.3401	14.1363	119.632	13.1474	43.3539	64	96.14	.	.	.	241	80	90	936	.
03M	1.65542	0.252	0.516	0.232	Mo45	73	171.28	.	.	.	190	58	103	821	.	.	1.88	22.094	11.486	160.822	19.24	54.3	73.55	43.5892	.	.	.	172.7	79.7	88.06	785.21	.	.	1.77	24.3401	14.1363	119.632	13.1474	43.3539	66	141.76	.	.	.	245	70	102.6	956.8	.
03M	1.57087	0.152	0.838	0.01	Mo46	71	54.14	.	.	.	173	61	87	787.8	.	.	2.54	21.848	14.918	106.158	12.74	54.06	73.55	43.5892	.	.	.	172.7	79.7	88.06	785.21	.	.	1.77	24.3401	14.1363	119.632	13.1474	43.3539	65	154.5	.	.	.	240	66	102.4	967.4	.
03M	1.62644	0.002	0.996	0.002	MoG	83	.	.	.	.	132	75	110	660.6	.	.	1.9	25.12	13.165	88.45	15.85	26.3	73.55	43.5892	.	.	.	172.7	79.7	88.06	785.21	.	.	1.77	24.3401	14.1363	119.632	13.1474	43.3539	67	150.74	.	.	.	254	62	128.6	950.6	.
03M	1.5442	0.102	0.641	0.257	Mp339	80	8.15	.	.	.	124	65	99.2	573.2	.	.	1.95	20.6325	10.2425	105.15	11.075	7.875	73.55	43.5892	.	.	.	172.7	79.7	88.06	785.21	.	.	1.77	24.3401	14.1363	119.632	13.1474	43.3539	70	121.38	.	.	.	260	73	110.2	955.6	.
03M	1.78059	0.002	0.884	0.114	MS1334	62	14.92	.	.	.	143	57	67.6	661.4	.	.	1.46	19.998	11.22	148.205	12.86	14.54	73.55	43.5892	.	.	.	172.7	79.7	88.06	785.21	.	.	1.77	24.3401	14.1363	119.632	13.1474	43.3539	60	157.32	.	.	.	227	49	91	851.8	.
03M	1.39759	0.063	0.865	0.072	MS153	69	61.3	.	.	.	140	41	83.2	635.4	.	.	2.58	25.154	15.338	135.62	16.66	60.48	73.55	43.5892	.	.	.	172.7	79.7	88.06	785.21	.	.	1.77	24.3401	14.1363	119.632	13.1474	43.3539	64	190.36	.	.	.	234	54	98.8	887.6	.
03M	1.51822	0.002	0.997	0.001	MS71	67	47.42	.	.	.	130	70	76.8	718.2	.	.	2.26	21.156	10.718	153.406	30.92	47.4	73.55	43.5892	.	.	.	172.7	79.7	88.06	785.21	.	.	1.77	24.3401	14.1363	119.632	13.1474	43.3539	63	135.26	.	.	.	225	73	95.2	886.4	.
03M	1.44548	0.004	0.765	0.231	Mt42	60	26.26	.	.	.	121	31	58	545	.	.	1.6	21.874	10.9	134.032	11.02	26.26	73.55	43.5892	.	.	.	172.7	79.7	88.06	785.21	.	.	1.77	24.3401	14.1363	119.632	13.1474	43.3539	61	139.78	.	.	.	230	53	96.8	812	.
03M	0.377763	0.998	0.001	0.001	N192	64	32.12	.	.	.	141	65	83	658.6	.	.	1.26	23.75	11.054	145.324	14.12	31.56	73.55	43.5892	.	.	.	172.7	79.7	88.06	785.21	.	.	1.77	24.3401	14.1363	119.632	13.1474	43.3539	65	63	.	.	.	195	74	86.4	911.8	.
03M	1.0229	0.551	0.447	0.002	N28HT	72	70.3667	.	.	.	158	65	95	676.4	.	.	1.96667	23.5367	16.4867	125.51	16.4	70.3333	73.55	43.5892	.	.	.	172.7	79.7	88.06	785.21	.	.	1.77	24.3401	14.1363	119.632	13.1474	43.3539	69	98.04	.	.	.	235	74	103.4	895.4	.
03M	1.71605	0.017	0.98	0.003	N6	70	70.04	.	.	.	131	36	73.8	750.8	.	.	1.94	24.266	14.76	141.408	18.48	70.22	73.55	43.5892	.	.	.	172.7	79.7	88.06	785.21	.	.	1.77	24.3401	14.1363	119.632	13.1474	43.3539	64	136.38	.	.	.	234	52	91.2	927.8	.
03M	1.0229	0.494	0.503	0.003	N7A	74	44.15	.	.	.	126.25	58.75	75	748.5	.	.	2.45	22.08	16.505	106.632	13.575	42.9	73.55	43.5892	.	.	.	172.7	79.7	88.06	785.21	.	.	1.77	24.3401	14.1363	119.632	13.1474	43.3539	65	128.5	.	.	.	205	65	98	902	.
03M	1.39759	0.004	0.874	0.122	NC222	85	7.16667	.	.	.	120	75	102.6	658.2	.	.	1.16667	15.7833	8.78333	64.86	3.5	6.5	73.55	43.5892	.	.	.	172.7	79.7	88.06	785.21	.	.	1.77	24.3401	14.1363	119.632	13.1474	43.3539	72	143.62	.	.	.	233	72	107.2	934.6	.
03M	1.4929	0.004	0.994	0.002	NC230	81	15.74	.	.	.	88	70	99	558.6	.	.	1.62	19.742	11.146	57.296	5.94	15.74	73.55	43.5892	.	.	.	172.7	79.7	88.06	785.21	.	.	1.77	24.3401	14.1363	119.632	13.1474	43.3539	70	.	.	.	.	215	77	115.2	917.8	.
03M	1.65542	0.068	0.839	0.093	NC232	80	.	.	.	.	115	45	102	710	.	.	2.05	28.9	13.07	99.445	17.85	26.5	73.55	43.5892	.	.	.	172.7	79.7	88.06	785.21	.	.	1.77	24.3401	14.1363	119.632	13.1474	43.3539	69	134.2	.	.	.	233	59	109.6	959.8	.
03M	1.42058	0.023	0.974	0.003	NC236	80	13.95	.	.	.	121	28	87.8	667.2	.	.	1.95	17.55	14.4225	84.94	7.525	13.1	73.55	43.5892	.	.	.	172.7	79.7	88.06	785.21	.	.	1.77	24.3401	14.1363	119.632	13.1474	43.3539	71	149.96	.	.	.	216	72	118.2	916.4	.
03M	2.18605	0.004	0.989	0.007	NC238	86	.	.	.	.	93	76	94.4	672.6	.	.	.	.	.	.	.	.	73.55	43.5892	.	.	.	172.7	79.7	88.06	785.21	.	.	1.77	24.3401	14.1363	119.632	13.1474	43.3539	74	147.76	.	.	.	266	73	110.2	989.4	.
03M	1.37512	0.941	0.057	0.002	NC250	76	36.42	.	.	.	119	57	69.4	580	.	.	2.6	22.156	13.52	108.71	15.4	36.28	73.55	43.5892	.	.	.	172.7	79.7	88.06	785.21	.	.	1.77	24.3401	14.1363	119.632	13.1474	43.3539	68	149.62	.	.	.	231	68	99	829	.
03M	1.51822	0.001	0.997	0.002	NC258	80	37.94	.	.	.	150	73	90	947	.	.	2.12	24.408	9.848	109.918	14.18	38	73.55	43.5892	.	.	.	172.7	79.7	88.06	785.21	.	.	1.77	24.3401	14.1363	119.632	13.1474	43.3539	72	190.833	.	.	.	246	76	109.2	1057.6	.
03M	1.28996	0.005	0.992	0.003	NC260	71	51.16	.	.	.	173	74	88.6	660.6	.	.	2.08	20.084	14.376	142.75	16.76	49.64	73.55	43.5892	.	.	.	172.7	79.7	88.06	785.21	.	.	1.77	24.3401	14.1363	119.632	13.1474	43.3539	66	163.94	.	.	.	246	76	106.8	933.4	.
03M	1.39759	0.007	0.991	0.002	NC262	66	57.92	.	.	.	109	66	82.6	758.4	.	.	2.02	23.58	14.866	114.962	10	57.88	73.55	43.5892	.	.	.	172.7	79.7	88.06	785.21	.	.	1.77	24.3401	14.1363	119.632	13.1474	43.3539	65	210.02	.	.	.	240	61	98.6	925.6	.
03M	2.09074	0.015	0.018	0.967	NC264	75	58.52	.	.	.	151	49	98.2	697.6	.	.	2.22	20.7	17.038	106.008	10.54	74.84	73.55	43.5892	.	.	.	172.7	79.7	88.06	785.21	.	.	1.77	24.3401	14.1363	119.632	13.1474	43.3539	71	128.08	.	.	.	241	57	100.8	990.2	.
03M	0.112879	0.999	0.001	1.1e-16	NC292	69	27.36	.	.	.	157	84	93.6	723.4	.	.	1.94	26.682	11.858	98.414	14.16	27.38	73.55	43.5892	.	.	.	172.7	79.7	88.06	785.21	.	.	1.77	24.3401	14.1363	119.632	13.1474	43.3539	71	88.74	.	.	.	189	81	98	816.6	.
03M	0.369599	0.998	0.001	0.001	NC294	78	61.28	.	.	.	182	72	88.8	614.2	.	.	1.94	22.268	14.89	137.242	18.04	60.74	73.55	43.5892	.	.	.	172.7	79.7	88.06	785.21	.	.	1.77	24.3401	14.1363	119.632	13.1474	43.3539	73	127.4	.	.	.	221	77	95.4	744	.
03M	1.59826	0.002	0.001	0.997	NC296	82	51.88	.	.	.	160	76	95.6	907.4	.	.	1.96	21.8	14.076	133.134	9.18	48.04	73.55	43.5892	.	.	.	172.7	79.7	88.06	785.21	.	.	1.77	24.3401	14.1363	119.632	13.1474	43.3539	69	.	.	.	.	260	71	113.4	1075	.
03M	1.65542	0.002	0.001	0.997	NC296A	83	.	.	.	.	110	68.75	81.25	761.25	.	.	2.4	17.955	9.83	118.595	6.25	22.35	73.55	43.5892	.	.	.	172.7	79.7	88.06	785.21	.	.	1.77	24.3401	14.1363	119.632	13.1474	43.3539	70	194.14	.	.	.	243	72	106	1062.2	.
03M	1.81449	0.001	0.001	0.998	NC298	86	.	.	.	.	134	85	81.6	557.8	.	.	2.2	16.695	13.425	94.71	7.55	21.65	73.55	43.5892	.	.	.	172.7	79.7	88.06	785.21	.	.	1.77	24.3401	14.1363	119.632	13.1474	43.3539	70	181.26	.	.	.	243	79	115.4	926.6	.
03M	1.78059	0.002	0.003	0.995	NC300	86	11.9	.	.	.	142	74	79.6	728.6	.	.	2.76667	21.1567	10.1767	87.9133	10.8333	11.5	73.55	43.5892	.	.	.	172.7	79.7	88.06	785.21	.	.	1.77	24.3401	14.1363	119.632	13.1474	43.3539	72	175.94	.	.	.	247	71	91.2	925	.
03M	1.81449	0.002	0.003	0.995	NC302	77	11.4	.	.	.	98	79	71.2	688.4	.	.	2.23333	17.63	11.8333	92.1967	7.43333	11.1333	73.55	43.5892	.	.	.	172.7	79.7	88.06	785.21	.	.	1.77	24.3401	14.1363	119.632	13.1474	43.3539	71	68.54	.	.	.	237	73	91.8	927.4	.
03M	2.04629	0.001	0.002	0.997	NC304	.	.	.	.	.	.	90	22	317	.	.	.	.	.	.	.	.	73.55	43.5892	.	.	.	172.7	79.7	88.06	785.21	.	.	1.77	24.3401	14.1363	119.632	13.1474	43.3539	71	168.94	.	.	.	270	76	103.8	1001.6	.
03M	0.345502	0.998	0.001	0.001	NC306	80	.	.	.	.	109	83	68.6	608.6	.	.	.	.	.	.	.	.	73.55	43.5892	.	.	.	172.7	79.7	88.06	785.21	.	.	1.77	24.3401	14.1363	119.632	13.1474	43.3539	73	.	.	.	.	197.5	76	94.2	762.8	.
03M	0.306586	0.998	0.001	0.001	NC308	76	16.6	.	.	.	153	73	80.4	682.6	.	.	2.1	19.048	14.506	106.734	9.42	16.62	73.55	43.5892	.	.	.	172.7	79.7	88.06	785.21	.	.	1.77	24.3401	14.1363	119.632	13.1474	43.3539	71	49.5	.	.	.	220	72	92.8	904	.
03M	0.164504	0.999	0.001	1.1e-16	NC310	74	.	.	.	.	157	71	80.2	666	.	.	.	.	.	.	.	.	73.55	43.5892	.	.	.	172.7	79.7	88.06	785.21	.	.	1.77	24.3401	14.1363	119.632	13.1474	43.3539	70	83.86	.	.	.	204	81	95.8	824	.
03M	0.291434	0.998	0.001	0.001	NC312	83	.	.	.	.	119	74	77	615.2	.	.	.	.	.	.	.	.	73.55	43.5892	.	.	.	172.7	79.7	88.06	785.21	.	.	1.77	24.3401	14.1363	119.632	13.1474	43.3539	73	70.06	.	.	.	202	77	92.8	839.4	.
03M	0.607073	0.998	0.001	0.001	NC314	74	.	.	.	.	131.25	51	53.4	619.4	.	.	1.9	20.545	13.285	135.05	15.25	25.15	73.55	43.5892	.	.	.	172.7	79.7	88.06	785.21	.	.	1.77	24.3401	14.1363	119.632	13.1474	43.3539	69	112.9	.	.	.	224	80	97.6	865.2	.
03M	1.96291	0.002	0.032	0.966	NC318	76	20.46	.	.	.	145	74	89.4	837.6	.	.	1.6	16.138	10.746	111.656	6.48	20.38	73.55	43.5892	.	.	.	172.7	79.7	88.06	785.21	.	.	1.77	24.3401	14.1363	119.632	13.1474	43.3539	72	139.44	.	.	.	246	69	97.4	1047.2	.
03M	1.96291	0.004	0.005	0.991	NC320	80	49.42	.	.	.	158	68	91.6	867.8	.	.	2.28	22.06	15.342	121.908	10.22	49.46	73.55	43.5892	.	.	.	172.7	79.7	88.06	785.21	.	.	1.77	24.3401	14.1363	119.632	13.1474	43.3539	72	183.3	.	.	.	242	58	110.6	1040.6	.
03M	0.151346	0.996	0.001	0.003	NC322	80	40.38	.	.	.	147	74	89.4	782.4	.	.	2.16	19.32	12.812	111.382	11	32.52	73.55	43.5892	.	.	.	172.7	79.7	88.06	785.21	.	.	1.77	24.3401	14.1363	119.632	13.1474	43.3539	71	128.78	.	.	.	247	74	105.4	1000	.
03M	0.138358	0.999	0.001	1.1e-16	NC324	74	.	.	.	.	132	65	59.8	616.8	.	.	1.8	19.92	13.15	98.36	9.4	11.7	73.55	43.5892	.	.	.	172.7	79.7	88.06	785.21	.	.	1.77	24.3401	14.1363	119.632	13.1474	43.3539	71	112.025	.	.	.	212.5	75	97.25	871.5	.
03M	0.693147	0.998	0.001	0.001	NC326	76	29.1667	.	.	.	141	76	83.4	714.6	.	.	1.7	25.1067	11.6933	115.763	14.8667	29.2667	73.55	43.5892	.	.	.	172.7	79.7	88.06	785.21	.	.	1.77	24.3401	14.1363	119.632	13.1474	43.3539	73	38.86	.	.	.	190	79	91	850	.
03M	0.225956	0.998	0.001	0.001	NC328	76	33.66	.	.	.	152	79	79.2	640.4	.	.	2	22.034	15.534	103.312	11.56	32.04	73.55	43.5892	.	.	.	172.7	79.7	88.06	785.21	.	.	1.77	24.3401	14.1363	119.632	13.1474	43.3539	72	68.975	.	.	.	192	81	83.6	798.4	.
03M	1.37512	0.129	0.862	0.009	NC33	85	.	.	.	.	180	61	78.6	811.8	.	.	.	.	.	.	.	.	73.55	43.5892	.	.	.	172.7	79.7	88.06	785.21	.	.	1.77	24.3401	14.1363	119.632	13.1474	43.3539	70	136.08	.	.	.	272	71	103.6	991	.
03M	0.125538	0.999	0.001	1.1e-16	NC330	76	32.2	.	.	.	149	77	83.2	722.2	.	.	1.975	22.5125	15.37	105.63	15.25	30.625	73.55	43.5892	.	.	.	172.7	79.7	88.06	785.21	.	.	1.77	24.3401	14.1363	119.632	13.1474	43.3539	71	.	.	.	.	191.25	78.75	102.5	842.5	.
03M	1.84958	0.013	0.017	0.97	NC332	81	27.48	.	.	.	146	74	88.8	745.8	.	.	2.16	16.678	11.868	107.296	8.44	27.48	73.55	43.5892	.	.	.	172.7	79.7	88.06	785.21	.	.	1.77	24.3401	14.1363	119.632	13.1474	43.3539	71	169	.	.	.	241	71	100.8	968.4	.
03M	1.96291	0.002	0.022	0.976	NC334	82	.	.	.	.	150	73	80	814.8	.	.	1.95	17.13	7.14	89.425	6.15	7.8	73.55	43.5892	.	.	.	172.7	79.7	88.06	785.21	.	.	1.77	24.3401	14.1363	119.632	13.1474	43.3539	71	103.6	.	.	.	226	72	99.8	953.6	.
03M	1.59826	0.002	0.001	0.997	NC336	.	.	.	.	.	.	.	.	.	.	.	.	.	.	.	.	.	73.55	43.5892	.	.	.	172.7	79.7	88.06	785.21	.	.	1.77	24.3401	14.1363	119.632	13.1474	43.3539	73	140.88	.	.	.	258	73	106.6	1007.8	.
03M	1.84958	0.002	0.003	0.995	NC338	83	17.375	.	.	.	140	76	74	452	.	.	2.025	19.6525	11.2675	83.9375	7.725	12.7	73.55	43.5892	.	.	.	172.7	79.7	88.06	785.21	.	.	1.77	24.3401	14.1363	119.632	13.1474	43.3539	70	209.34	.	.	.	250	70	110.6	908	.
03M	1.4929	0.005	0.994	0.001	NC342	74	42.38	.	.	.	142	56	93.6	756.4	.	.	2.5	21.888	12.884	136.666	16.22	42.3	73.55	43.5892	.	.	.	172.7	79.7	88.06	785.21	.	.	1.77	24.3401	14.1363	119.632	13.1474	43.3539	67	159.44	.	.	.	232	72	106.4	968.6	.
03M	1.5442	0.002	0.997	0.001	NC344	83	.	.	.	.	135	64	77.8	772	.	.	.	.	.	.	.	.	73.55	43.5892	.	.	.	172.7	79.7	88.06	785.21	.	.	1.77	24.3401	14.1363	119.632	13.1474	43.3539	73	197.7	.	.	.	258	69	111.8	1031.6	.
03M	1.59826	0.002	0.001	0.997	NC346	86	30.375	.	.	.	120	75	80.6	795	.	.	2.05	19.5	12.7025	109.28	7.525	30.65	73.55	43.5892	.	.	.	172.7	79.7	88.06	785.21	.	.	1.77	24.3401	14.1363	119.632	13.1474	43.3539	71	330.04	.	.	.	242	69	107.2	1008.2	.
03M	1.71605	0.001	0.001	0.998	NC348	77	29.16	.	.	.	119	69	86	593.4	.	.	2.42	18.146	11.932	111.254	8.94	29.26	73.55	43.5892	.	.	.	172.7	79.7	88.06	785.21	.	.	1.77	24.3401	14.1363	119.632	13.1474	43.3539	69	205.3	.	.	.	250	70	108	929.8	.
03M	1.92369	0.003	0.002	0.995	NC350	82	24.5333	.	.	.	134	77	77	885.2	.	.	1.9	21.05	11.4367	88.9467	8.16667	24.5333	73.55	43.5892	.	.	.	172.7	79.7	88.06	785.21	.	.	1.77	24.3401	14.1363	119.632	13.1474	43.3539	72	146.32	.	.	.	243	77	96	1059.8	.
03M	1.59826	0.003	0.001	0.996	NC352	81	30.96	.	.	.	136	77	86.2	768.6	.	.	2.86	23.314	9.822	136.152	11.92	30.9	73.55	43.5892	.	.	.	172.7	79.7	88.06	785.21	.	.	1.77	24.3401	14.1363	119.632	13.1474	43.3539	70	169.7	.	.	.	255	76	109.6	1049.8	.
03M	2.09074	0.01	0.001	0.989	NC354	85	12.7667	.	.	.	145	66.25	83.25	785.25	.	.	1.83333	21.8533	10.5667	100.903	12	12.8	73.55	43.5892	.	.	.	172.7	79.7	88.06	785.21	.	.	1.77	24.3401	14.1363	119.632	13.1474	43.3539	70	135.26	.	.	.	237	77	106	988.6	.
03M	2.40919	0.001	0.031	0.968	NC356	81	15.925	.	.	.	97	71	76.2	723.6	.	.	2.075	17.745	7.255	79.875	6.475	16.1	73.55	43.5892	.	.	.	172.7	79.7	88.06	785.21	.	.	1.77	24.3401	14.1363	119.632	13.1474	43.3539	69	95.82	.	.	.	236	61	88.2	968.6	.
03M	2.18605	0.001	0.143	0.856	NC358	75	76.05	.	.	.	148	82	95.8	589.4	.	.	2.3	22.1925	13.0675	119.938	14.55	55.425	73.55	43.5892	.	.	.	172.7	79.7	88.06	785.21	.	.	1.77	24.3401	14.1363	119.632	13.1474	43.3539	67	160.56	.	.	.	253	85	98.2	960.2	.
03M	1.92369	0.001	0.475	0.524	NC360	82	46.975	.	.	.	95	71	88	752.4	.	.	2.5	24.2375	11.8625	122.61	16.2	47.075	73.55	43.5892	.	.	.	172.7	79.7	88.06	785.21	.	.	1.77	24.3401	14.1363	119.632	13.1474	43.3539	71	88.68	.	.	.	250	67	93	913.4	.
03M	1.71605	0.002	0.54	0.458	NC362	74	43.9	.	.	.	165	70	82	730	.	.	1.54	23.35	12.46	134.658	12.12	43.84	73.55	43.5892	.	.	.	172.7	79.7	88.06	785.21	.	.	1.77	24.3401	14.1363	119.632	13.1474	43.3539	68	155.76	.	.	.	270	62	107.8	944.2	.
03M	1.57087	0.002	0.507	0.491	NC364	75	44.1333	.	.	.	141	69	83.4	737.2	.	.	1.83333	23.34	10.3333	143.203	13.2333	31.3333	73.55	43.5892	.	.	.	172.7	79.7	88.06	785.21	.	.	1.77	24.3401	14.1363	119.632	13.1474	43.3539	69	158.42	.	.	.	248	67	108.8	900.4	.
03M	1.4929	0.018	0.467	0.515	NC366	83	.	.	.	.	156	53	93.4	728.2	.	.	.	.	.	.	.	.	73.55	43.5892	.	.	.	172.7	79.7	88.06	785.21	.	.	1.77	24.3401	14.1363	119.632	13.1474	43.3539	72	134.74	.	.	.	243	66	105.4	985.6	.
03M	0.518344	0.996	0.003	0.001	NC368	83	2.53333	.	.	.	130	76	96.4	684.4	.	.	1.83333	17.97	10.7367	58.6933	5.06667	2.6	73.55	43.5892	.	.	.	172.7	79.7	88.06	785.21	.	.	1.77	24.3401	14.1363	119.632	13.1474	43.3539	71	111.9	.	.	.	229	79	97.6	828.6	.
03M	2.00373	0.003	0.003	0.994	NC370	85	23.825	.	.	.	148	67	86.2	916.2	.	.	1.975	19.745	14.1425	100.838	8.7	23.675	73.55	43.5892	.	.	.	172.7	79.7	88.06	785.21	.	.	1.77	24.3401	14.1363	119.632	13.1474	43.3539	72	154.6	.	.	.	240	68	97.8	1093.4	.
03M	0.100379	0.998	0.001	0.001	NC372	78	49.2	.	.	.	135	83	82.4	690.8	.	.	1.75	23.9825	14.9275	111.593	15.05	45.9	73.55	43.5892	.	.	.	172.7	79.7	88.06	785.21	.	.	1.77	24.3401	14.1363	119.632	13.1474	43.3539	75	30.14	.	.	.	187	78	76.2	817	.
03M	1.70475	0.004	0.76	0.236	ND246	57	23.44	.	.	.	117	69	68	530.6	.	.	1.48	17.902	9.43	138.244	13.26	23.06	73.55	43.5892	.	.	.	172.7	79.7	88.06	785.21	.	.	1.77	24.3401	14.1363	119.632	13.1474	43.3539	60	98.52	.	.	.	198	61	94.4	799.8	.
03M	1.5442	0.002	0.996	0.002	Oh40B	75	37.7	.	.	.	128	61	96.4	722.8	.	.	2.975	23.2275	12.0125	124.392	14.475	37.275	73.55	43.5892	.	.	.	172.7	79.7	88.06	785.21	.	.	1.77	24.3401	14.1363	119.632	13.1474	43.3539	66	101.2	.	.	.	223	66	105	961.4	.
03M	1.59826	0.002	0.997	0.001	Oh43E	69	57.02	.	.	.	134	58	103.6	709.6	.	.	2.32	23.278	14.052	134.12	15.12	56.04	73.55	43.5892	.	.	.	172.7	79.7	88.06	785.21	.	.	1.77	24.3401	14.1363	119.632	13.1474	43.3539	64	179.8	.	.	.	208	66	104.8	931.6	.
03M	1.92369	0.002	0.669	0.329	Oh603	80	.	.	.	.	104	60	70	512.6	.	.	2.3	15.04	15.5	92.66	5	7.9	73.55	43.5892	.	.	.	172.7	79.7	88.06	785.21	.	.	1.77	24.3401	14.1363	119.632	13.1474	43.3539	68	121.68	.	.	.	239	62	109.4	1015.8	.
03M	1.62644	0.031	0.967	0.002	OH7B	81	37.7	.	.	.	153	72	96	728	.	.	2.22	19.604	11.384	136.088	13.68	37.66	73.55	43.5892	.	.	.	172.7	79.7	88.06	785.21	.	.	1.77	24.3401	14.1363	119.632	13.1474	43.3539	69	108.94	.	.	.	249	74	108.4	932.6	.
03M	1.68528	0.016	0.983	0.001	Os420	70	25.58	.	.	.	129	40	79.2	723.6	.	.	1.6	19.796	14.454	116.984	10.34	25.14	73.55	43.5892	.	.	.	172.7	79.7	88.06	785.21	.	.	1.77	24.3401	14.1363	119.632	13.1474	43.3539	64	146.5	.	.	.	241	67	107.6	885.8	.
03M	1.96291	0	0	0	P39	63	15.9	.	.	.	103	36	61.2	539	.	.	1.74	18.038	10.256	110.796	5.32	15.92	73.55	43.5892	.	.	.	172.7	79.7	88.06	785.21	.	.	1.77	24.3401	14.1363	119.632	13.1474	43.3539	60	109.86	.	.	.	215	46	87.6	903.2	.
03M	1.71605	0.001	0.998	0.001	Pa762	74	.	.	.	.	119	57	100.6	590.2	.	.	.	.	.	.	.	.	73.55	43.5892	.	.	.	172.7	79.7	88.06	785.21	.	.	1.77	24.3401	14.1363	119.632	13.1474	43.3539	67	162.1	.	.	.	246	66	110.8	910.2	.
03M	1.81449	0.002	0.979	0.019	Pa875	71	.	.	.	.	160	48	91	667.2	.	.	.	.	.	.	.	.	73.55	43.5892	.	.	.	172.7	79.7	88.06	785.21	.	.	1.77	24.3401	14.1363	119.632	13.1474	43.3539	68	236.767	.	.	.	241	62	.	.	.
03M	1.4929	0.002	0.993	0.005	Pa880	75	.	.	.	.	117	65	80.8	624.2	.	.	2.1	21.4	13.09	110.22	14.7	21.6	73.55	43.5892	.	.	.	172.7	79.7	88.06	785.21	.	.	1.77	24.3401	14.1363	119.632	13.1474	43.3539	67	166.52	.	.	.	247	74	104.2	1028.2	.
03M	1.92369	0.001	0.997	0.002	PA91	74	48.06	.	.	.	158	55	105.8	876.8	.	.	2.34	21.102	14.848	130.804	14.12	47.8	73.55	43.5892	.	.	.	172.7	79.7	88.06	785.21	.	.	1.77	24.3401	14.1363	119.632	13.1474	43.3539	69	142.5	.	.	.	226	65	108.4	1011.4	.
03M	2.47373	0.003	0.007	0.99	Q6199	114	.	.	.	.	.	.	.	.	.	.	.	.	.	.	.	.	73.55	43.5892	.	.	.	172.7	79.7	88.06	785.21	.	.	1.77	24.3401	14.1363	119.632	13.1474	43.3539	78	102.98	.	.	.	275	76	107.2	1106.2	.
03M	1.35314	0.002	0.996	0.002	R168	67	18.24	.	.	.	136	56	72	730	.	.	1.26	16.118	11.812	95.094	5.58	17.96	73.55	43.5892	.	.	.	172.7	79.7	88.06	785.21	.	.	1.77	24.3401	14.1363	119.632	13.1474	43.3539	63	111.52	.	.	.	229	68	94.2	909.2	.
03M	1.39759	0.122	0.875	0.003	R177	69	.	.	.	.	151	44	82.6	669.4	.	.	.	.	.	.	.	.	73.55	43.5892	.	.	.	172.7	79.7	88.06	785.21	.	.	1.77	24.3401	14.1363	119.632	13.1474	43.3539	64	153.32	.	.	.	220	64	101.6	901.4	.
03M	0.225956	0.991	0.002	0.007	R229	76	.	.	.	.	126.667	80	86.6667	738.333	.	.	2.2	27.38	14.18	106.375	16.75	39.35	73.55	43.5892	.	.	.	172.7	79.7	88.06	785.21	.	.	1.77	24.3401	14.1363	119.632	13.1474	43.3539	73	.	.	.	.	182.5	77.5	100.5	841.5	.
03M	1.59826	0.019	0.979	0.002	R4	75	42.54	.	.	.	145	67	89.2	683.8	.	.	1.62	20.892	12.324	119.506	8.78	35.26	73.55	43.5892	.	.	.	172.7	79.7	88.06	785.21	.	.	1.77	24.3401	14.1363	119.632	13.1474	43.3539	68	107.8	.	.	.	246	63	114	931.2	.
03M	1.4929	0	0	0	SA24	75	.	.	.	.	129	73	97.2	826	.	.	.	.	.	.	.	.	73.55	43.5892	.	.	.	172.7	79.7	88.06	785.21	.	.	1.77	24.3401	14.1363	119.632	13.1474	43.3539	69	117.54	.	.	.	227	71	99.8	1026.6	.
03M	2.09074	0.003	0.622	0.375	SC357	79	37.96	.	.	.	154	73	83.2	741.8	.	.	1.68	20.586	12.69	103.418	14.68	37.58	73.55	43.5892	.	.	.	172.7	79.7	88.06	785.21	.	.	1.77	24.3401	14.1363	119.632	13.1474	43.3539	69	129.32	.	.	.	259	62	101.8	1023.6	.
03M	2.23734	0.046	0.626	0.328	SC55	89	.	.	.	.	136	.	90.8	741.8	.	.	2	19.74	10.94	84.58	6.2	4.7	73.55	43.5892	.	.	.	172.7	79.7	88.06	785.21	.	.	1.77	24.3401	14.1363	119.632	13.1474	43.3539	73	141.72	.	.	.	273	61	117	977.8	.
03M	1.26976	0.006	0.993	0.001	SD44	65	53.24	.	.	.	140	51	95.6	653.6	.	.	1.72	23.056	15.326	137.106	15.98	52.94	73.55	43.5892	.	.	.	172.7	79.7	88.06	785.21	.	.	1.77	24.3401	14.1363	119.632	13.1474	43.3539	64	171.92	.	.	.	246	71	107.8	870	.
03M	1.7463	0	0	0	Sg1533	75	38.18	.	.	.	144	54	93.8	693.4	.	.	1.32	18.574	9.912	111.654	8.6	28.64	73.55	43.5892	.	.	.	172.7	79.7	88.06	785.21	.	.	1.77	24.3401	14.1363	119.632	13.1474	43.3539	68	142.3	.	.	.	250	56	105.4	968.4	.
03M	1.78059	0	0	0	SG18	74	28.4	.	.	.	190	35	88.8	788.4	.	.	1.1	18.7675	8.73	134.12	10.425	27.85	73.55	43.5892	.	.	.	172.7	79.7	88.06	785.21	.	.	1.77	24.3401	14.1363	119.632	13.1474	43.3539	66	136.84	.	.	.	256.25	39	99.2	1010	.
03M	1.5442	0.14	0.459	0.401	T232	84	.	.	.	.	151	87	75.2	680	.	.	2.75	18.79	14.21	86.17	8.6	20.3	73.55	43.5892	.	.	.	172.7	79.7	88.06	785.21	.	.	1.77	24.3401	14.1363	119.632	13.1474	43.3539	70	148.82	.	.	.	237	76	108	919.8	.
03M	1.4929	0.003	0.989	0.008	T8	77	25.75	.	.	.	156	81	80.4	723	.	.	2.125	15.6625	13.3975	97.9	6.95	22.375	73.55	43.5892	.	.	.	172.7	79.7	88.06	785.21	.	.	1.77	24.3401	14.1363	119.632	13.1474	43.3539	69	118.9	.	.	.	234	72	99.2	926.4	.
03M	1.58697	0.065	0.36	0.575	Tx303	82	7.8	.	.	.	172	72	100.6	698.8	.	.	3.03333	23.4233	8.53667	106.96	12.2667	8.5	73.55	43.5892	.	.	.	172.7	79.7	88.06	785.21	.	.	1.77	24.3401	14.1363	119.632	13.1474	43.3539	70	203.6	.	.	.	256	73	107.8	1040.2	.
03M	1.84958	0.003	0.004	0.993	TX601	99	.	.	.	.	.	.	.	.	.	.	.	.	.	.	.	.	73.55	43.5892	.	.	.	172.7	79.7	88.06	785.21	.	.	1.77	24.3401	14.1363	119.632	13.1474	43.3539	73	135.42	.	.	.	273	75	103	1094.8	.
03M	1.86322	0.003	0.005	0.992	TZI10	103	.	.	.	.	.	.	.	.	.	.	.	.	.	.	.	.	73.55	43.5892	.	.	.	172.7	79.7	88.06	785.21	.	.	1.77	24.3401	14.1363	119.632	13.1474	43.3539	75	90.82	.	.	.	263	73	106.4	1030.2	.
03M	2.69688	0.002	0.184	0.814	Tzi11	87	.	.	.	.	171	73.75	80.4	742.8	.	.	.	.	.	.	.	.	73.55	43.5892	.	.	.	172.7	79.7	88.06	785.21	.	.	1.77	24.3401	14.1363	119.632	13.1474	43.3539	72	109.22	.	.	.	243	82	99.6	935.2	.
03M	1.31058	0.248	0.351	0.401	Tzi16	88	28.98	.	.	.	168	76	93	768.4	.	.	1.74	26.948	10.354	104.466	18.08	28.66	73.55	43.5892	.	.	.	172.7	79.7	88.06	785.21	.	.	1.77	24.3401	14.1363	119.632	13.1474	43.3539	72	191.82	.	.	.	261	75	107.6	1000.4	.
03M	2.04629	0.002	0.003	0.995	TZI18	85	47.5	.	.	.	154	80	95.2	790.6	.	.	2.3	24.01	11.758	121.2	17.76	39.68	73.55	43.5892	.	.	.	172.7	79.7	88.06	785.21	.	.	1.77	24.3401	14.1363	119.632	13.1474	43.3539	72	146.34	.	.	.	243	79	111.6	1039.2	.
03M	1.08744	0.305	0.086	0.609	Tzi25	83	39.58	.	.	.	160	61	87.2	844.8	.	.	2.36	22.206	11.844	124.28	14.3	39.32	73.55	43.5892	.	.	.	172.7	79.7	88.06	785.21	.	.	1.77	24.3401	14.1363	119.632	13.1474	43.3539	74	155.56	.	.	.	245	78	117	987.4	.
03M	2.00373	0.041	0.005	0.954	TZI8	93	.	.	.	.	126.25	81	.	.	.	.	.	.	.	.	.	.	73.55	43.5892	.	.	.	172.7	79.7	88.06	785.21	.	.	1.77	24.3401	14.1363	119.632	13.1474	43.3539	73	176.12	.	.	.	250	65	121.8	885.2	.
03M	1.96291	0.008	0.011	0.981	Tzi9	83	26	.	.	.	195	71	86.8	853.4	.	.	1.6	23.288	9.982	100.436	12.06	25.96	73.55	43.5892	.	.	.	172.7	79.7	88.06	785.21	.	.	1.77	24.3401	14.1363	119.632	13.1474	43.3539	74	99.42	.	.	.	261	68	97.4	1069.2	.
03M	2.00373	0.002	0.595	0.403	U267Y	89	.	.	.	.	125	61.25	93	615.8	.	.	.	.	.	.	.	.	73.55	43.5892	.	.	.	172.7	79.7	88.06	785.21	.	.	1.77	24.3401	14.1363	119.632	13.1474	43.3539	71	173.56	.	.	.	246	69	120.6	962.8	.
03M	1.59826	0.001	0.994	0.005	Va102	75	.	.	.	.	136	73	91.4	673.6	.	.	1.9	20.095	9.455	107.66	10.9	20.55	73.55	43.5892	.	.	.	172.7	79.7	88.06	785.21	.	.	1.77	24.3401	14.1363	119.632	13.1474	43.3539	68	175.28	.	.	.	229	56	98.8	872.6	.
03M	1.4929	0.002	0.995	0.003	Va14	75	37.88	.	.	.	104	52	96.8	664.6	.	.	1.38	21.47	11.162	107.812	12	36.7	73.55	43.5892	.	.	.	172.7	79.7	88.06	785.21	.	.	1.77	24.3401	14.1363	119.632	13.1474	43.3539	69	84.5	.	.	.	217	59	94.6	870.6	.
03M	1.78059	0.001	0.995	0.004	Va22	69	88.12	.	.	.	150	64	108	728.2	.	.	2.44	22.712	14.41	175.562	26.9	88.16	73.55	43.5892	.	.	.	172.7	79.7	88.06	785.21	.	.	1.77	24.3401	14.1363	119.632	13.1474	43.3539	69	148.98	.	.	.	242	71	113.2	948.6	.
03M	1.35314	0.002	0.996	0.002	Va35	73	51.14	.	.	.	122	80	93.6	602.6	.	.	2.34	20.134	15.802	122.206	11.56	46.74	73.55	43.5892	.	.	.	172.7	79.7	88.06	785.21	.	.	1.77	24.3401	14.1363	119.632	13.1474	43.3539	68	168.52	.	.	.	238	70	97.6	868.8	.
03M	1.26976	0.003	0.994	0.003	Va59	73	40.42	.	.	.	131	72	94.6	600.8	.	.	2.56	20	15.132	101.294	10.32	39.9	73.55	43.5892	.	.	.	172.7	79.7	88.06	785.21	.	.	1.77	24.3401	14.1363	119.632	13.1474	43.3539	64	112.38	.	.	.	229	68	99.4	880.4	.
03M	1.42058	0.158	0.84	0.002	Va99	75	49.25	.	.	.	121	61	108.4	725.6	.	.	2.85	23.0125	14.045	121.96	14.55	49.3	73.55	43.5892	.	.	.	172.7	79.7	88.06	785.21	.	.	1.77	24.3401	14.1363	119.632	13.1474	43.3539	69	182.64	.	.	.	220	76	113.4	896.6	.
03M	1.62644	0.02	0.724	0.256	VaW6	69	56.66	.	.	.	111	37	97.6	800.2	.	.	1.58	21.968	13.072	182.094	15.82	56.58	73.55	43.5892	.	.	.	172.7	79.7	88.06	785.21	.	.	1.77	24.3401	14.1363	119.632	13.1474	43.3539	66	203.32	.	.	.	222	57	101.4	935.4	.
03M	1.21149	0.159	0.617	0.224	W117HT	64	.	.	.	.	105	30	64.3333	575.667	.	.	.	.	.	.	.	.	73.55	43.5892	.	.	.	172.7	79.7	88.06	785.21	.	.	1.77	24.3401	14.1363	119.632	13.1474	43.3539	62	119.74	.	.	.	223	60	92.6	860.8	.
03M	1.33164	0.145	0.853	0.002	W153R	64	56.6667	.	.	.	100	70	81.6	471.4	.	.	2.73333	19.91	12.7367	130.587	11.2333	56.6667	73.55	43.5892	.	.	.	172.7	79.7	88.06	785.21	.	.	1.77	24.3401	14.1363	119.632	13.1474	43.3539	61	173.96	.	.	.	232	60	103	819.8	.
03M	1.23054	0.153	0.845	0.002	W182B	63	73.18	.	.	.	134	50	85.2	636.2	.	.	2.1	20.576	11.558	158.582	12.94	36.56	73.55	43.5892	.	.	.	172.7	79.7	88.06	785.21	.	.	1.77	24.3401	14.1363	119.632	13.1474	43.3539	63	173.52	.	.	.	254	68	90.4	840.4	.
03M	1.68528	0.005	0.993	0.002	W401	60	45.74	.	.	.	130	48	87.8	570.2	.	.	2.08	21.948	13.362	146.094	16.02	44.74	73.55	43.5892	.	.	.	172.7	79.7	88.06	785.21	.	.	1.77	24.3401	14.1363	119.632	13.1474	43.3539	62	165.08	.	.	.	214	63	105.4	811.6	.
03M	1.58697	0.001	0.998	0.001	W64A	71	33.62	.	.	.	142	33	87.2	629.6	.	.	1.4	20.306	9.776	117.45	8.92	33.52	73.55	43.5892	.	.	.	172.7	79.7	88.06	785.21	.	.	1.77	24.3401	14.1363	119.632	13.1474	43.3539	64	144.34	.	.	.	243	58	108.8	909.2	.
03M	1.39759	0.014	0.97	0.016	WD	61	42.8	.	.	.	131	.	74	585	.	.	1.8	18.304	10.946	128.476	8	25.4	73.55	43.5892	.	.	.	172.7	79.7	88.06	785.21	.	.	1.77	24.3401	14.1363	119.632	13.1474	43.3539	58	124.32	.	.	.	218	48	96.6	823	.
03N	1.39759	0.014	0.972	0.014	33-16	71	51.96	328.8	13.6	73	155	72	98	712.6	8.04	.	1.66	23.254	14.508	127.938	11.1	45.4	68.4	58.3789	318.328	5.66	79.8833	173.883	73.1	89.3111	782.013	10.6979	.	1.64	29.0643	13.7939	131.522	17.424	57.669	65	179.32	394.4	9.8	61	212	66	97	914.6	8.7
03N	1.7365	0.003	0.993	0.004	38-11	73	18.64	384	10.2	72	178	52	92.2	931.6	8.08	.	1.525	24.748	9.336	136.55	15.2	23.3	68.4	58.3789	318.328	5.66	79.8833	173.883	73.1	89.3111	782.013	10.6979	.	1.64	29.0643	13.7939	131.522	17.424	57.669	65	221.84	470.5	9	56.25	248	64	104.6	1051.2	7.54
03N	1.58697	0.071	0.917	0.012	4226	64	49.6	305.75	14	56.25	163	34	95.6	672.2	8.78	.	1.2	22.08	12.03	138.344	11.02	33.74	68.4	58.3789	318.328	5.66	79.8833	173.883	73.1	89.3111	782.013	10.6979	.	1.64	29.0643	13.7939	131.522	17.424	57.669	61	175.7	392.4	12.8	30	226	57	117.2	845.6	7.5
03N	1.84958	0.035	0.854	0.111	4722	76	.	334.5	7.25	65	100	51.25	99.25	712.75	.	.	.	.	.	.	.	.	68.4	58.3789	318.328	5.66	79.8833	173.883	73.1	89.3111	782.013	10.6979	.	1.64	29.0643	13.7939	131.522	17.424	57.669	67	164.22	443.2	11.8	49	227	59	.	.	8.3
03N	1.28996	0.189	0.785	0.026	796	69	37.4	414.2	9.4	74	144	44	96	798	10	.	1.66	23.654	12.928	111.552	11.14	37.46	68.4	58.3789	318.328	5.66	79.8833	173.883	73.1	89.3111	782.013	10.6979	.	1.64	29.0643	13.7939	131.522	17.424	57.669	62	173.92	450.8	7	63	200	59	113.8	960.6	9.64
03N	1.59826	0	0	0	81-1	76	.	348.8	17.4	79	145	48	87.8	893.2	12.36	.	2.05	17.455	5.645	133.655	8.9	15.65	68.4	58.3789	318.328	5.66	79.8833	173.883	73.1	89.3111	782.013	10.6979	.	1.64	29.0643	13.7939	131.522	17.424	57.669	67	192.5	438.6	13.8	61	237	56	73.6	1064.8	9.72
03N	1.10425	0.762	0.017	0.221	A214N	81	28.94	287.6	7.4	63	166	77	98	664.2	9.48	.	2.16	20.51	11.428	151.736	10.5	28.92	68.4	58.3789	318.328	5.66	79.8833	173.883	73.1	89.3111	782.013	10.6979	.	1.64	29.0643	13.7939	131.522	17.424	57.669	68	.	380.667	7	55	203.333	60	105	809	.
03N	1.92369	0.005	0.531	0.464	A441-5	74	18.3	288.8	10.2	62	80	39	99.8	726.6	14.42	.	2.275	22.055	9.1175	95.7775	10.275	18.1	68.4	58.3789	318.328	5.66	79.8833	173.883	73.1	89.3111	782.013	10.6979	.	1.64	29.0643	13.7939	131.522	17.424	57.669	63	249.28	414.6	13	62	211	65	117.8	995.8	9.44
03N	1.26976	0.019	0.979	0.002	A554	61	46.22	256.5	10	65	127	44	97.6	620	9.26	.	1.44	22.15	15.52	108.866	10.46	42.72	68.4	58.3789	318.328	5.66	79.8833	173.883	73.1	89.3111	782.013	10.6979	.	1.64	29.0643	13.7939	131.522	17.424	57.669	59	152.1	351.8	8	60	185	44	101.6	803.2	9.55
03N	1.33164	0.004	0.994	0.002	A556	62	.	252.5	5.5	65	90	52.5	74.5	604.5	.	.	.	.	.	.	.	.	68.4	58.3789	318.328	5.66	79.8833	173.883	73.1	89.3111	782.013	10.6979	.	1.64	29.0643	13.7939	131.522	17.424	57.669	60	115.32	362.6	8.2	75	186	46	103.2	816.4	9.32
03N	1.70181	0.003	0.03	0.967	A6	77	59.54	336.4	14	84	184	62	104	800.2	9.7	.	2.66	27.794	11.49	146.942	20.22	59.54	68.4	58.3789	318.328	5.66	79.8833	173.883	73.1	89.3111	782.013	10.6979	.	1.64	29.0643	13.7939	131.522	17.424	57.669	68	190.78	425.4	12.6	64	257	61	104	962.75	7.34
03N	1.59826	0.009	0.99	0.001	A619	68	62.82	315.6	6	67.5	139	63	87	630.4	11.76	.	1.98	28.61	13.516	143.468	14.66	54.26	68.4	58.3789	318.328	5.66	79.8833	173.883	73.1	89.3111	782.013	10.6979	.	1.64	29.0643	13.7939	131.522	17.424	57.669	61	195.3	389.6	10.2	61	213	56	114.4	913.8	9.74
03N	0.852996	0.993	0.004	0.003	A632	65	57.72	269.8	10	59	138	38	77.2	746.4	9.5	.	1.56	23.872	11.82	121.592	11.94	40.74	68.4	58.3789	318.328	5.66	79.8833	173.883	73.1	89.3111	782.013	10.6979	.	1.64	29.0643	13.7939	131.522	17.424	57.669	60	104.6	366	9.6	36	204	46	95.2	880.4	8.08
03N	0.826679	0.897	0.1	0.003	A634	62	39.22	276.8	4.4	60	125	25	82	709.6	11.28	.	2.08	23.45	10.868	116.166	11.86	31.32	68.4	58.3789	318.328	5.66	79.8833	173.883	73.1	89.3111	782.013	10.6979	.	1.64	29.0643	13.7939	131.522	17.424	57.669	62	126.1	395.8	6	62	181	48	92.2	847.8	10.3
03N	0.852996	0.825	0.171	0.004	A635	64	30.72	252.4	3.8	59	112	43	61	703	10.14	.	1.38	21.092	13.378	135.336	8.88	25.68	68.4	58.3789	318.328	5.66	79.8833	173.883	73.1	89.3111	782.013	10.6979	.	1.64	29.0643	13.7939	131.522	17.424	57.669	61	.	386.6	7	59	170	66	96.6	873.6	10.45
03N	1.0229	0.517	0.481	0.002	A641	63	29.36	275.6	4.2	81	105	65	70.6	675.4	11.34	.	2.36	23.846	7.22	112.752	11.12	27.88	68.4	58.3789	318.328	5.66	79.8833	173.883	73.1	89.3111	782.013	10.6979	.	1.64	29.0643	13.7939	131.522	17.424	57.669	60	145.4	348.6	5.8	67	180	73	106.8	857.2	8.42
03N	1.23054	0.083	0.915	0.002	A654	58	.	268	3.2	75	99	68	80.6	536.8	8.83333	.	2	24.44	7.36	116.065	11.7	26.85	68.4	58.3789	318.328	5.66	79.8833	173.883	73.1	89.3111	782.013	10.6979	.	1.64	29.0643	13.7939	131.522	17.424	57.669	57	148.6	383.6	7.8	53	179	64	106.2	756.6	9.08
03N	1.68528	0.006	0.991	0.003	A659	64	13.52	327.6	12.8	52	126	57	85.8	766	11.54	.	1.76	26.536	10.102	89.56	9.92	13.48	68.4	58.3789	318.328	5.66	79.8833	173.883	73.1	89.3111	782.013	10.6979	.	1.64	29.0643	13.7939	131.522	17.424	57.669	62	165.75	391.6	11.8	41	212	62	109	932.2	9.65
03N	1.44411	0.111	0.852	0.037	A661	60	55.9	252.8	6	73	140	53	96.2	601.6	10.4	.	1.82	29.116	10.316	138.656	23.38	56	68.4	58.3789	318.328	5.66	79.8833	173.883	73.1	89.3111	782.013	10.6979	.	1.64	29.0643	13.7939	131.522	17.424	57.669	59	121.88	367	8.2	67	219	51	108.4	833.6	8.3
03N	0.411099	0.862	0.127	0.011	A679	65	65.88	317.6	5	79	157	76	89.8	735.8	10.8	.	1.7	27.042	13.76	141.028	17.8	58.42	68.4	58.3789	318.328	5.66	79.8833	173.883	73.1	89.3111	782.013	10.6979	.	1.64	29.0643	13.7939	131.522	17.424	57.669	69	70.2	337	6.4	69	175	60	81.8	761.8	9.93333
03N	0.164504	0.993	0.004	0.003	A680	68	52.15	314.8	5.8	82	149	78	91.8	748.6	9.4	.	1.35	25.4375	13.3925	133.95	15.575	52.15	68.4	58.3789	318.328	5.66	79.8833	173.883	73.1	89.3111	782.013	10.6979	.	1.64	29.0643	13.7939	131.522	17.424	57.669	67	84.36	325.6	7.2	73	199	68	94	815.4	8.28
03N	1.92369	0.002	0.997	0.001	A682	63	.	336	5	57.5	135	18.75	79.75	616.25	.	.	2.6	22.3	13.6	157.41	17.2	50.4	68.4	58.3789	318.328	5.66	79.8833	173.883	73.1	89.3111	782.013	10.6979	.	1.64	29.0643	13.7939	131.522	17.424	57.669	60	169.92	403.6	8.8	56	207	53	115.4	857.8	9.54
03N	1.88595	0.002	0.776	0.222	Ab28A	77	23.86	342.8	9.2	62	171	70	119.2	771.6	8.4	.	2.74	24.41	9.338	138.784	16.06	23.86	68.4	58.3789	318.328	5.66	79.8833	173.883	73.1	89.3111	782.013	10.6979	.	1.64	29.0643	13.7939	131.522	17.424	57.669	67	175.66	449.2	11	54	275	61	98.3333	867	8.22
03N	1.12134	0.429	0.57	0.001	B10	.	.	.	.	.	.	.	.	.	.	.	.	.	.	.	.	.	68.4	58.3789	318.328	5.66	79.8833	173.883	73.1	89.3111	782.013	10.6979	.	1.64	29.0643	13.7939	131.522	17.424	57.669	67	120.64	370.75	9.25	53.75	216	62	101.8	894	7.04
03N	0.586664	0.694	0.305	0.001	B104	69	47.42	265.6	8	63	123	66	96	726.4	13.5	.	1.4	27.354	10.226	139.894	17.42	45.34	68.4	58.3789	318.328	5.66	79.8833	173.883	73.1	89.3111	782.013	10.6979	.	1.64	29.0643	13.7939	131.522	17.424	57.669	64	107.68	354.2	8.4	55	179	67	103.6	839.8	11.22
03N	1.12134	0.397	0.566	0.037	B105	70	8.34	345	7.2	70	134	70	95.8	793.2	13.78	.	0.98	22.582	8.264	110.976	5.9	8.4	68.4	58.3789	318.328	5.66	79.8833	173.883	73.1	89.3111	782.013	10.6979	.	1.64	29.0643	13.7939	131.522	17.424	57.669	65	81.6667	388.4	8.4	57	165	66	.	.	12.6
03N	0.24731	0.995	0.003	0.002	B109	69	65.12	283	5.4	76	163	71	91.4	720.8	11.76	.	1.9	23.908	15.448	136.962	15.08	63.42	68.4	58.3789	318.328	5.66	79.8833	173.883	73.1	89.3111	782.013	10.6979	.	1.64	29.0643	13.7939	131.522	17.424	57.669	67	103.18	346.6	6	59	176	64	93.4	796	9.76
03N	1.57087	0.061	0.847	0.092	B115	70	4.825	337	14.2	74	149	33	81.4	646.4	10.4	.	2.375	20.6675	9.0125	108.963	8.95	4.875	68.4	58.3789	318.328	5.66	79.8833	173.883	73.1	89.3111	782.013	10.6979	.	1.64	29.0643	13.7939	131.522	17.424	57.669	65	.	412	12.4	45	220	63.75	112.4	909.4	10.55
03N	0.787334	0.998	0.001	0.001	B14A	68	23.68	319.4	7	61	154	15	91.8	865.4	12.56	.	2.8	23.216	11.539	171.89	19.22	23.62	68.4	58.3789	318.328	5.66	79.8833	173.883	73.1	89.3111	782.013	10.6979	.	1.64	29.0643	13.7939	131.522	17.424	57.669	65	120.42	366.6	6.2	60	180	56	106.4	950	12
03N	1.23054	0.233	0.756	0.011	B164	65	57.18	299.6	15.6	59	145	70	84.4	785.2	8.28	.	1.8	22.966	15.804	144.848	14.36	50.88	68.4	58.3789	318.328	5.66	79.8833	173.883	73.1	89.3111	782.013	10.6979	.	1.64	29.0643	13.7939	131.522	17.424	57.669	62	147.1	402	11.6	46	201	62	101	933.8	8.1
03N	1.68528	0.007	0.988	0.005	B2	68	36.7	336	9.4	75	131	54	92.6	760.4	11.975	.	2.6	24.878	12.592	107.178	20.82	36.62	68.4	58.3789	318.328	5.66	79.8833	173.883	73.1	89.3111	782.013	10.6979	.	1.64	29.0643	13.7939	131.522	17.424	57.669	64	151.76	426.4	7.2	66	207	55	101.6	914.8	10.7
03N	0.980829	0.997	0.002	0.001	B37	69	28.92	289	6.2	64	163	58	85.6	593.6	8.9	.	2.5	21.68	11.216	119.67	12.86	28.92	68.4	58.3789	318.328	5.66	79.8833	173.883	73.1	89.3111	782.013	10.6979	.	1.64	29.0643	13.7939	131.522	17.424	57.669	65	111.5	363.4	7.4	59	196	61	102.8	841.2	8.34
03N	1.1928	0.214	0.784	0.002	B46	70	37.86	279.4	3	71	128	45	89.2	742.6	10.36	.	1.68	23.076	14.086	147.688	14.92	37.94	68.4	58.3789	318.328	5.66	79.8833	173.883	73.1	89.3111	782.013	10.6979	.	1.64	29.0643	13.7939	131.522	17.424	57.669	63	159.7	365.4	8.6	57	226	64	109	902.6	8.02
03N	1.35314	0.002	0.996	0.002	B57	67	55.74	327.8	12.2	81	116	54	86.4	710.4	11.76	.	2.12	27.898	13.446	128.576	15.64	55.88	68.4	58.3789	318.328	5.66	79.8833	173.883	73.1	89.3111	782.013	10.6979	.	1.64	29.0643	13.7939	131.522	17.424	57.669	64	154.62	418.4	13.8	43	206	59	.	.	8.26
03N	0.868596	0.988	0.002	0.01	B64	72	24.3	389.6	6.6	62	164	60	84.6	907.4	13.66	.	2.5	23.25	9.004	140.01	15.9	21.12	68.4	58.3789	318.328	5.66	79.8833	173.883	73.1	89.3111	782.013	10.6979	.	1.64	29.0643	13.7939	131.522	17.424	57.669	70	133.067	406.6	6.6	55	206	58	87.4	925	.
03N	0.825075	0.998	0.001	0.001	B68	72	44.98	308.4	9.8	65	158	40	90.2	890.6	14.34	.	2.4	25.55	10.422	153.626	15.58	37.5	68.4	58.3789	318.328	5.66	79.8833	173.883	73.1	89.3111	782.013	10.6979	.	1.64	29.0643	13.7939	131.522	17.424	57.669	67	166.8	402	7.6	47	203	54	82.6	911.4	9.24
03N	0.028492	0.999	0.001	1.1e-16	B73Htrhm	69	44.52	279.8	5	85	154	81	84	687.4	10.8	.	1.48	29.776	9.83	133.418	16.06	44.6	68.4	58.3789	318.328	5.66	79.8833	173.883	73.1	89.3111	782.013	10.6979	.	1.64	29.0643	13.7939	131.522	17.424	57.669	69	77.98	337.4	5.6	72	183	70	.	.	9.92
03N	1.42058	0.005	0.993	0.002	B75	69	33.175	354.2	1.6	74	136	46	98	658.2	18.86	.	2.35	25.8325	11.3625	98.5475	12.975	33.075	68.4	58.3789	318.328	5.66	79.8833	173.883	73.1	89.3111	782.013	10.6979	.	1.64	29.0643	13.7939	131.522	17.424	57.669	63	195.24	432.4	5.4	41	222	58	115.8	939.6	9.94
03N	1.12134	0.912	0.087	0.001	B76	67	62.56	292	5.6	61	134	46	103.8	627.6	9.82	.	2.58	26.644	13.584	147.662	16.76	62.28	68.4	58.3789	318.328	5.66	79.8833	173.883	73.1	89.3111	782.013	10.6979	.	1.64	29.0643	13.7939	131.522	17.424	57.669	64	190.44	374.4	8	67	196	53	114.2	854.4	10.3
03N	1.46821	0.083	0.915	0.002	B77	69	45.94	375.2	7.2	70	131	51	96.4	676.2	8.08	.	1.58	21.496	10.696	121.188	5.72	35.82	68.4	58.3789	318.328	5.66	79.8833	173.883	73.1	89.3111	782.013	10.6979	.	1.64	29.0643	13.7939	131.522	17.424	57.669	63	162.86	417.4	8.2	61	226	55	109.6	982.4	9.18
03N	1.12134	0.305	0.693	0.002	B79	67	33.44	309.6	10	74	146	77	110.4	741.6	11.58	.	1.58	28.046	10.502	108.368	10.68	28.075	68.4	58.3789	318.328	5.66	79.8833	173.883	73.1	89.3111	782.013	10.6979	.	1.64	29.0643	13.7939	131.522	17.424	57.669	62	168.04	373.6	10	68	210	80	114.8	960.2	8.66
03N	0.607073	0.996	0.003	0.001	B84	68	21.18	280.4	10	81	152	75	76.6	751.8	7.96	.	1.22	24.024	9.648	105.568	10	21.24	68.4	58.3789	318.328	5.66	79.8833	173.883	73.1	89.3111	782.013	10.6979	.	1.64	29.0643	13.7939	131.522	17.424	57.669	67	76.24	386.5	9.4	66.25	181	68	.	.	8.72
03N	1.51822	0.016	0.981	0.003	B97	68	58.26	351.4	10.6	57	145	61	110	614.2	12.14	.	1.78	24.526	11.818	130.998	13.6	46.16	68.4	58.3789	318.328	5.66	79.8833	173.883	73.1	89.3111	782.013	10.6979	.	1.64	29.0643	13.7939	131.522	17.424	57.669	61	173.68	397.4	7.6	58	223	53	125	811.4	9.28
03N	1.78059	0.004	0.993	0.003	CH701-30	67	49.18	304.6	5.2	78	132	57	87.8	581.6	11.98	.	1.5	19.834	14.208	136.13	9.88	49.3	68.4	58.3789	318.328	5.66	79.8833	173.883	73.1	89.3111	782.013	10.6979	.	1.64	29.0643	13.7939	131.522	17.424	57.669	60	153.26	412	8	66	190	55	108.2	883.8	9.76
03N	1.51822	0.003	0.992	0.005	CH9	64	47.26	321.8	1.4	76	121	43	103.8	661.4	13.15	.	2.6	26.342	12.956	118.304	15.24	42.74	68.4	58.3789	318.328	5.66	79.8833	173.883	73.1	89.3111	782.013	10.6979	.	1.64	29.0643	13.7939	131.522	17.424	57.669	61	.	391.5	8.2	75	179	64	101.8	824	11.9333
03N	1.68528	0.006	0.992	0.002	CI187-2	74	.	304.4	16.4	55	107	25	96.8	698	.	.	2.5	22.72	12.04	119.815	9.3	46.45	68.4	58.3789	318.328	5.66	79.8833	173.883	73.1	89.3111	782.013	10.6979	.	1.64	29.0643	13.7939	131.522	17.424	57.669	65	142.04	404.6	12.4	48	211	56	104.8	903.6	8.1
03N	1.51822	0.119	0.866	0.015	CI21E	72	46.34	415	11.4	77	154	63	104.8	856	12.5	.	2.76	27.828	12.292	140.328	16.6	47.88	68.4	58.3789	318.328	5.66	79.8833	173.883	73.1	89.3111	782.013	10.6979	.	1.64	29.0643	13.7939	131.522	17.424	57.669	65	180.18	473.6	10.25	63	230	61	117.8	976.4	7.7
03N	1.71605	0.004	0.749	0.247	CI28A	74	38.52	351	8.2	82	130	55	106.6	702.4	11.96	.	2.16	24.948	13.114	117.222	15.94	38.62	68.4	58.3789	318.328	5.66	79.8833	173.883	73.1	89.3111	782.013	10.6979	.	1.64	29.0643	13.7939	131.522	17.424	57.669	64	146.26	448.4	8	75	203	59	106.8	907.6	9.62
03N	1.65542	0.002	0.994	0.004	CI31A	76	18.98	418.6	13	49	157	60	90.6	772.2	7.8	.	2.28	25.23	8.4975	108.306	9.18	19.02	68.4	58.3789	318.328	5.66	79.8833	173.883	73.1	89.3111	782.013	10.6979	.	1.64	29.0643	13.7939	131.522	17.424	57.669	66	146.4	474.4	10.6	62	242	60	81.8	960.4	7.32
03N	1.46821	0.083	0.905	0.012	CI3A	72	28.86	379	13	68	150	61	100.2	701	11.18	.	1.2	25.62	11.48	112.286	12.72	28.88	68.4	58.3789	318.328	5.66	79.8833	173.883	73.1	89.3111	782.013	10.6979	.	1.64	29.0643	13.7939	131.522	17.424	57.669	64	191.42	431.8	11.8	58	239	56	116	958.6	9.875
03N	1.78059	0.011	0.988	0.001	CI44	80	.	328.8	1	69	116	56	85.4	706.2	11.7667	.	1.15	27.81	11.32	97.68	9.8	10.25	68.4	58.3789	318.328	5.66	79.8833	173.883	73.1	89.3111	782.013	10.6979	.	1.64	29.0643	13.7939	131.522	17.424	57.669	71	168.8	429.8	6.6	60	200	63	92.4	894.2	8.875
03N	1.7478	0.012	0.986	0.002	CI64	80	10.525	350.6	2.4	68.75	126	50	84.4	716.8	10.86	.	1.5	24.145	11.95	106.998	9.75	21.05	68.4	58.3789	318.328	5.66	79.8833	173.883	73.1	89.3111	782.013	10.6979	.	1.64	29.0643	13.7939	131.522	17.424	57.669	72	141.54	418.2	8.2	66	229	53	85.2	894	7.86
03N	1.4929	0.011	0.935	0.054	CI66	79	23.5	297	6.8	70	142	61	95.2	638.2	13.975	.	1.3	24.8475	10.5125	111.468	8.175	23.5	68.4	58.3789	318.328	5.66	79.8833	173.883	73.1	89.3111	782.013	10.6979	.	1.64	29.0643	13.7939	131.522	17.424	57.669	67	179.7	393.8	7.8	68	233	57	88	916	8.5
03N	1.84958	0.004	0.994	0.002	CI7	73	37.48	402.4	6.6	25	187	72	87.8	912.4	9.56	.	1.62	22.522	11.656	108.556	11.38	37.48	68.4	58.3789	318.328	5.66	79.8833	173.883	73.1	89.3111	782.013	10.6979	.	1.64	29.0643	13.7939	131.522	17.424	57.669	65	.	420.333	6.66667	40	233.333	56.25	106.667	1006.33	.
03N	1.88595	0.003	0.737	0.26	CI90C	74	5.16667	401.8	12.8	70	127	44	89.4	730.4	13.02	.	1.6	20.43	7.37667	100.233	7.9	5.2	68.4	58.3789	318.328	5.66	79.8833	173.883	73.1	89.3111	782.013	10.6979	.	1.64	29.0643	13.7939	131.522	17.424	57.669	67	.	437.667	9.66667	60	205	57.5	101.5	909	.
03N	1.71605	0.002	0.997	0.001	CI91B	72	25.2	354	9.2	75	128	45	94	649.4	9.68	.	1.4	22.89	11.085	144.41	11.15	25.05	68.4	58.3789	318.328	5.66	79.8833	173.883	73.1	89.3111	782.013	10.6979	.	1.64	29.0643	13.7939	131.522	17.424	57.669	.	.	.	.	.	.	.	.	.	.
03N	0.891324	0.997	0.002	0.001	CM174	59	49.92	236.2	5.2	72	126	33	81.2	703.6	10.82	.	1.54	25.808	11.82	143.152	17.44	48.72	68.4	58.3789	318.328	5.66	79.8833	173.883	73.1	89.3111	782.013	10.6979	.	1.64	29.0643	13.7939	131.522	17.424	57.669	59	94.94	370.8	6	70	183	53	97.2	910.8	8.84
03N	1.71605	0.013	0.969	0.018	CM37	55	10	265.6	8.2	73	84	49	61.8	519	9.75	.	1.6	24.58	1.975	145.32	11.3	10.0333	68.4	58.3789	318.328	5.66	79.8833	173.883	73.1	89.3111	782.013	10.6979	.	1.64	29.0643	13.7939	131.522	17.424	57.669	57	153.1	400.4	9.4	46	191	56	105.4	923.6	9.02
03N	1.1928	0.059	0.939	0.002	CM7	57	15.92	315.5	2	60	86	16	64.8	453.8	12.52	.	1.98	23.326	6.548	103.246	9.52	15.96	68.4	58.3789	318.328	5.66	79.8833	173.883	73.1	89.3111	782.013	10.6979	.	1.64	29.0643	13.7939	131.522	17.424	57.669	59	132.6	405.4	9.4	43	186	51	105	802	9.2
03N	1.67398	0.002	0.002	0.996	CML10	87	.	.	.	.	175	80	.	.	.	.	2.6	22.94	8.18	164.7	17.8	43.1	68.4	58.3789	318.328	5.66	79.8833	173.883	73.1	89.3111	782.013	10.6979	.	1.64	29.0643	13.7939	131.522	17.424	57.669	70	229.74	428	11.6	60	269	61	102	1136.2	9.22
03N	2.09074	0.003	0.005	0.992	CML103	76	84.2333	351	10.2	72	142	68	106.6	774.8	16.175	.	2.13333	28.0833	11.36	139.703	15.6667	64.3	68.4	58.3789	318.328	5.66	79.8833	173.883	73.1	89.3111	782.013	10.6979	.	1.64	29.0643	13.7939	131.522	17.424	57.669	67	.	427	10.6667	65	218.75	58.3333	124	900.75	9.35
03N	1.88595	0.002	0.099	0.899	CML108	79	26.96	377.4	5	75	151	63	102.8	788.2	12.92	.	2.08	27.91	10.632	114.116	12.52	27.02	68.4	58.3789	318.328	5.66	79.8833	173.883	73.1	89.3111	782.013	10.6979	.	1.64	29.0643	13.7939	131.522	17.424	57.669	66	178.46	424.6	7.8	61	236	59	109.2	998.6	9.06
03N	1.7478	0.003	0.002	0.995	CML11	82	53.24	386.2	15.2	60	186	77	94.6	870.2	13	.	2.9	21.942	11.256	144.024	13.52	36.72	68.4	58.3789	318.328	5.66	79.8833	173.883	73.1	89.3111	782.013	10.6979	.	1.64	29.0643	13.7939	131.522	17.424	57.669	70	187.96	.	.	.	263	68	87.3333	1102	9.14
03N	2.23734	0.001	0.001	0.998	CML14	95	.	.	.	.	130	.	.	.	.	.	.	.	.	.	.	.	68.4	58.3789	318.328	5.66	79.8833	173.883	73.1	89.3111	782.013	10.6979	.	1.64	29.0643	13.7939	131.522	17.424	57.669	71	213.1	465.6	11.6	56	244	61	97.4	989.2	7.82
03N	1.59826	0.002	0.005	0.993	CML154Q	76	15.64	343.4	7.2	77	105	63	79.6	783.2	15.26	.	1.7	26.94	5.998	142.34	18.78	18.5	68.4	58.3789	318.328	5.66	79.8833	173.883	73.1	89.3111	782.013	10.6979	.	1.64	29.0643	13.7939	131.522	17.424	57.669	66	200.9	419.4	8.6	64	235	58	.	.	9.58
03N	1.78059	0.004	0.018	0.978	CML157Q	79	101.82	.	.	.	186	78.75	119.2	866.2	.	.	2.16	25.978	11.71	135.384	16.88	60.18	68.4	58.3789	318.328	5.66	79.8833	173.883	73.1	89.3111	782.013	10.6979	.	1.64	29.0643	13.7939	131.522	17.424	57.669	66	195.1	386.2	12.8	63	270	59	109	1079	7.4
03N	1.71605	0.01	0.018	0.972	CML158Q	79	82.84	398.25	16.75	65	138	67	131.8	823	12.74	.	2	27.146	10.068	145.538	20.38	54.52	68.4	58.3789	318.328	5.66	79.8833	173.883	73.1	89.3111	782.013	10.6979	.	1.64	29.0643	13.7939	131.522	17.424	57.669	70	166.68	425.4	11.4	65	225	65	116.8	920.4	9.34
03N	1.78059	0.01	0.301	0.689	CML218	76	61.9	355	11.2	66	154	70	126	863.4	12.64	.	2.02	27.574	8.952	140.168	19.08	49.9	68.4	58.3789	318.328	5.66	79.8833	173.883	73.1	89.3111	782.013	10.6979	.	1.64	29.0643	13.7939	131.522	17.424	57.669	65	.	387.75	12.5	60	219	59	121.8	914.4	.
03N	1.5442	0.059	0.053	0.888	CML220	69	29.14	279.6	12.8	73	112	54	85.4	686.4	14.64	.	2.9	28.352	8.498	132.776	16.46	29.12	68.4	58.3789	318.328	5.66	79.8833	173.883	73.1	89.3111	782.013	10.6979	.	1.64	29.0643	13.7939	131.522	17.424	57.669	63	207.567	404.8	14.6	60	205	59	107.2	932.2	10.025
03N	2.13726	0.003	0.002	0.995	CML228	.	.	.	.	.	.	.	.	.	.	.	.	.	.	.	.	.	68.4	58.3789	318.328	5.66	79.8833	173.883	73.1	89.3111	782.013	10.6979	.	1.64	29.0643	13.7939	131.522	17.424	57.669	70	202	448.4	10.2	60	240	58	100.6	1035.2	9.24
03N	1.81449	0.001	0.004	0.995	CML238	82	45.64	350.2	23.2	73	144	71	92	855	11.62	.	1.74	30.246	11.308	130.328	17.26	45.64	68.4	58.3789	318.328	5.66	79.8833	173.883	73.1	89.3111	782.013	10.6979	.	1.64	29.0643	13.7939	131.522	17.424	57.669	64	195.36	431.6	13.8	59	226	63	112.8	1014	8.96
03N	1.92369	0.003	0.006	0.991	CML247	85	54.025	.	.	.	141	69	102.2	873	12.8	.	2.05	25.2175	11.8625	120.692	18.1	44.575	68.4	58.3789	318.328	5.66	79.8833	173.883	73.1	89.3111	782.013	10.6979	.	1.64	29.0643	13.7939	131.522	17.424	57.669	70	174.72	397	9.4	70	245	59	90.6	1004.2	8.28
03N	2.16332	0.001	0.002	0.997	CML258	89	20.4	.	.	.	198	77	84.6	1038	.	.	2.04	24.564	5.496	138.238	14.5	36.48	68.4	58.3789	318.328	5.66	79.8833	173.883	73.1	89.3111	782.013	10.6979	.	1.64	29.0643	13.7939	131.522	17.424	57.669	70	199.16	432.4	12	57	250	58	99.8	1097.2	8.54
03N	1.44411	0.016	0.004	0.98	CML261	87	.	.	.	.	197	77	.	.	.	.	1.9	24.67	11.83	125.53	11.2	44.1	68.4	58.3789	318.328	5.66	79.8833	173.883	73.1	89.3111	782.013	10.6979	.	1.64	29.0643	13.7939	131.522	17.424	57.669	66	286.04	490.4	13.4	53	261	69	113.2	1062.6	8.7
03N	2.29141	0.002	0.001	0.997	CML264	96	.	.	.	.	110	76.6667	.	.	.	.	.	.	.	.	.	.	68.4	58.3789	318.328	5.66	79.8833	173.883	73.1	89.3111	782.013	10.6979	.	1.64	29.0643	13.7939	131.522	17.424	57.669	72	165.26	461.6	13	49	224	60	96.2	949.4	8.34
03N	2.18605	0.001	0.004	0.995	CML277	81	25.88	378	4.2	75	167	63	90.8	771	12.32	.	2.86	25.446	10.69	111.042	17.08	24.98	68.4	58.3789	318.328	5.66	79.8833	173.883	73.1	89.3111	782.013	10.6979	.	1.64	29.0643	13.7939	131.522	17.424	57.669	72	171.24	413	7	58	229	57	96.8	860	8.72
03N	1.96291	0.023	0.046	0.931	CML281	96	.	.	.	.	166.25	.	.	.	.	.	1.4	17.73	10.16	66.96	3.7	7.9	68.4	58.3789	318.328	5.66	79.8833	173.883	73.1	89.3111	782.013	10.6979	.	1.64	29.0643	13.7939	131.522	17.424	57.669	75	122.5	446.2	12.8	60	260	56	87.6	1001.8	9.76
03N	2.18605	0.004	0.022	0.974	CML287	90	.	.	.	.	205	.	125	935	.	.	.	.	.	.	.	.	68.4	58.3789	318.328	5.66	79.8833	173.883	73.1	89.3111	782.013	10.6979	.	1.64	29.0643	13.7939	131.522	17.424	57.669	70	212.16	396.2	12.2	66	282	57	105.4	1059	9.52
03N	1.88595	0.004	0.114	0.882	CML311	83	.	367.5	12	75	170	73	98.2	803.2	10.65	.	1.8	27.25	6.18	132.05	21.1	12	68.4	58.3789	318.328	5.66	79.8833	173.883	73.1	89.3111	782.013	10.6979	.	1.64	29.0643	13.7939	131.522	17.424	57.669	69	186.52	401.8	11.2	72	273	61	81.6	992.6	7.18
03N	1.84958	0.003	0.002	0.995	CML314	79	71.92	396.2	9.4	82	184	59	95.8	962.2	11.82	.	2.5	26.448	13.64	145.31	21.4	65.98	68.4	58.3789	318.328	5.66	79.8833	173.883	73.1	89.3111	782.013	10.6979	.	1.64	29.0643	13.7939	131.522	17.424	57.669	66	.	423	9.5	75	240	.	103	1016.75	10.5
03N	1.96291	0.027	0.008	0.965	CML321	91	.	.	.	.	167	73	92.8	898.4	.	.	.	.	.	.	.	.	68.4	58.3789	318.328	5.66	79.8833	173.883	73.1	89.3111	782.013	10.6979	.	1.64	29.0643	13.7939	131.522	17.424	57.669	69	191.9	417.6	7.6	63	270	62	95.6	1050.8	8.08
03N	2.00373	0.01	0.005	0.985	CML322	81	25.7	342	6.5	63.75	93	43	87.6	743.8	.	.	1.1	19.4733	13.4933	100.747	9.5	25.7	68.4	58.3789	318.328	5.66	79.8833	173.883	73.1	89.3111	782.013	10.6979	.	1.64	29.0643	13.7939	131.522	17.424	57.669	69	223.9	395.4	8	57	219	41.25	109.4	926.8	8.825
03N	1.68528	0.007	0.34	0.653	CML323	74	52.3	393.2	6.8	77	114	67	90.6	923	14.52	.	1.84	26.574	10.986	130.814	14.3	42.84	68.4	58.3789	318.328	5.66	79.8833	173.883	73.1	89.3111	782.013	10.6979	.	1.64	29.0643	13.7939	131.522	17.424	57.669	67	198.22	389.4	6.75	80	239	61	95.6	989.2	9.1
03N	1.57087	0.002	0.357	0.641	CML328	83	.	.	.	.	127.5	.	82.6667	720	.	.	0.8	22.92	5.56	114.56	7.5	16.35	68.4	58.3789	318.328	5.66	79.8833	173.883	73.1	89.3111	782.013	10.6979	.	1.64	29.0643	13.7939	131.522	17.424	57.669	64	192.72	440.4	10.2	58	218	63	103.2	840.8	8.88
03N	2.18605	0.002	0.003	0.995	CML331	86	.	.	.	.	191	73	.	.	.	.	2.2	24.6	16.6	124.32	14	40.8	68.4	58.3789	318.328	5.66	79.8833	173.883	73.1	89.3111	782.013	10.6979	.	1.64	29.0643	13.7939	131.522	17.424	57.669	71	184	488.6	11.2	54	249	56	95.6	967.8	7.4
03N	2.40919	0.002	0.003	0.995	CML332	76	24.24	386.667	12.3333	65	127	70	100.2	838	13.94	.	1.68	24.934	9.39	116.744	9.8	22.94	68.4	58.3789	318.328	5.66	79.8833	173.883	73.1	89.3111	782.013	10.6979	.	1.64	29.0643	13.7939	131.522	17.424	57.669	67	192	427.6	10.4	61	220	58	108	947.6	9.5
03N	1.92369	0.013	0.029	0.958	CML333	77	27.52	312.4	21.8	90	165	69	99.2	767.8	13.2	.	1.4	23.818	8.028	104.75	11.42	25.56	68.4	58.3789	318.328	5.66	79.8833	173.883	73.1	89.3111	782.013	10.6979	.	1.64	29.0643	13.7939	131.522	17.424	57.669	65	200.24	387.6	14.4	65	242	54	113	965.4	11.62
03N	2.04629	0.002	0.004	0.994	CML341	83	40.4	349.4	6.4	70	177	73	.	.	11.84	.	2.525	24.97	11.5375	119.877	14.175	40.15	68.4	58.3789	318.328	5.66	79.8833	173.883	73.1	89.3111	782.013	10.6979	.	1.64	29.0643	13.7939	131.522	17.424	57.669	70	250.34	429.6	8.8	64	250	66	100.8	1056	8
03N	2.18605	0.006	0.165	0.829	CML349	79	.	300.5	1.25	67.5	105	46	85.2	608.2	.	.	.	17.905	3.21	100.71	3.65	1.4	68.4	58.3789	318.328	5.66	79.8833	173.883	73.1	89.3111	782.013	10.6979	.	1.64	29.0643	13.7939	131.522	17.424	57.669	64	184.4	448.6	5.6	56	246	50	.	.	9.32
03N	2.13726	0.001	0.002	0.997	CML38	83	24.48	359.8	10.6	77	156	73	138.8	844.2	12.52	.	1.52	25.612	7.588	111.415	12.18	24.5	68.4	58.3789	318.328	5.66	79.8833	173.883	73.1	89.3111	782.013	10.6979	.	1.64	29.0643	13.7939	131.522	17.424	57.669	69	184.26	396.8	10.4	68	218	67	118	950	9.64
03N	2.50844	0.001	0.034	0.965	CML5	92	.	.	.	.	207	.	.	.	.	.	.	.	.	.	.	.	68.4	58.3789	318.328	5.66	79.8833	173.883	73.1	89.3111	782.013	10.6979	.	1.64	29.0643	13.7939	131.522	17.424	57.669	71	168	417.6	9	65	257	61	93.6	1109.6	10.2
03N	2.09074	0.002	0.01	0.988	CML52	87	40.78	.	.	.	201	68	85.8	1024.6	12.28	.	1.72	21.028	11.046	124.78	11.18	38.1	68.4	58.3789	318.328	5.66	79.8833	173.883	73.1	89.3111	782.013	10.6979	.	1.64	29.0643	13.7939	131.522	17.424	57.669	69	196.94	446	15.6	67	276	56	83.4	1045.4	8.08
03N	2.04629	0.006	0.028	0.966	CML69	78	58.84	338.6	9.8	71	150	71	123.6	902.2	9.24	.	2.8	28.57	11.21	112.57	15.86	45	68.4	58.3789	318.328	5.66	79.8833	173.883	73.1	89.3111	782.013	10.6979	.	1.64	29.0643	13.7939	131.522	17.424	57.669	70	172.16	398	11.4	55	244	61	110.8	1025.2	7.88
03N	1.62644	0.005	0.302	0.693	CML77	77	17.46	320.6	12.2	90	160	62	104.6	784.6	12.36	.	2.4	28.306	12.654	110.672	17.6	29.1	68.4	58.3789	318.328	5.66	79.8833	173.883	73.1	89.3111	782.013	10.6979	.	1.64	29.0643	13.7939	131.522	17.424	57.669	66	182.44	373.2	9.8	84	236	56	94.5	906	9.54
03N	1.88595	0.014	0.001	0.985	CML9	92	.	.	.	.	157	70	.	.	.	.	.	.	.	.	.	.	68.4	58.3789	318.328	5.66	79.8833	173.883	73.1	89.3111	782.013	10.6979	.	1.64	29.0643	13.7939	131.522	17.424	57.669	70	206.6	420.2	14.6	60	236	61	95.6	977.2	9.28
03N	1.81449	0.015	0.218	0.767	CML91	80	32.425	.	.	.	152	69	116.2	808.6	16.76	.	2.025	23.24	10.8175	136.623	11.4	29.9	68.4	58.3789	318.328	5.66	79.8833	173.883	73.1	89.3111	782.013	10.6979	.	1.64	29.0643	13.7939	131.522	17.424	57.669	67	.	440.6	7.6	79	199	79	118.8	922.8	14.7
03N	1.39759	0.096	0.275	0.629	CML92	74	68.26	324.6	14.8	83	175	80	101.8	926.6	11.04	.	2.74	28.77	14.668	152.214	21.06	68.26	68.4	58.3789	318.328	5.66	79.8833	173.883	73.1	89.3111	782.013	10.6979	.	1.64	29.0643	13.7939	131.522	17.424	57.669	67	183.825	408.25	12	66	259	57	95.4	977.8	9.36
03N	1.5442	0.147	0.847	0.006	CMV3	55	3.03333	299.2	1.8	78	87	29	56	477.8	8.14	.	11.235	20.66	4.67333	81.4567	4.6	3.06667	68.4	58.3789	318.328	5.66	79.8833	173.883	73.1	89.3111	782.013	10.6979	.	1.64	29.0643	13.7939	131.522	17.424	57.669	57	108.16	406	7	41	193	28	95.8	846.6	6.22
03N	1.57087	0.013	0.928	0.059	CO109	60	.	173.333	3.33333	81.6667	96.25	56.25	76.5	578	.	.	.	.	.	.	.	.	68.4	58.3789	318.328	5.66	79.8833	173.883	73.1	89.3111	782.013	10.6979	.	1.64	29.0643	13.7939	131.522	17.424	57.669	58	179.025	338.8	6	76	189	52	91.2	796.6	9.2
03N	1.76929	0.009	0.647	0.344	CO255	56	.	299.5	7	65	115	38.75	93.25	565	.	.	1.9	21.19	6.68	144.83	7.1	4.9	68.4	58.3789	318.328	5.66	79.8833	173.883	73.1	89.3111	782.013	10.6979	.	1.64	29.0643	13.7939	131.522	17.424	57.669	54	.	399	4.5	53	193	55	112.6	797.8	10.6
03N	1.52147	0.004	0.614	0.382	D940Y	76	27.12	382.6	10.2	74	155	65	109	1011.2	9.9	.	1.92	22.052	9.2	134.702	13.28	25.66	68.4	58.3789	318.328	5.66	79.8833	173.883	73.1	89.3111	782.013	10.6979	.	1.64	29.0643	13.7939	131.522	17.424	57.669	74	.	463	16	70	220	70	122	1021	.
03N	1.44411	0.018	0.98	0.002	DE1	74	38.7333	369	8.8	58	129	58	102.4	706.4	12.625	.	2.03333	28.8833	13.78	172.54	24.2	38.1333	68.4	58.3789	318.328	5.66	79.8833	173.883	73.1	89.3111	782.013	10.6979	.	1.64	29.0643	13.7939	131.522	17.424	57.669	65	188.56	412.6	11	64	226	64	116.6	880.6	9.16
03N	1.39759	0.02	0.979	0.001	DE2	70	.	359.8	11	69	132	64	114.6	745	13.025	.	2.6	30.455	12.92	155.45	30.4	38.9	68.4	58.3789	318.328	5.66	79.8833	173.883	73.1	89.3111	782.013	10.6979	.	1.64	29.0643	13.7939	131.522	17.424	57.669	65	186.56	419.25	10	55	198	63	118.8	890	10.76
03N	1.0074	0.779	0.218	0.003	DE811	72	80	333.6	5.4	79	173	80	78	754.4	10.44	.	1.92	25.348	16.63	148.892	14.64	69.82	68.4	58.3789	318.328	5.66	79.8833	173.883	73.1	89.3111	782.013	10.6979	.	1.64	29.0643	13.7939	131.522	17.424	57.669	66	164.82	376.4	6.2	73	218	63	.	.	9.02
03N	1.71605	0.006	0.923	0.071	E2558W	74	25.08	405.8	7.2	41	166	63	106.4	896.8	12	.	1.52	18.308	9.734	138.434	5.82	25.06	68.4	58.3789	318.328	5.66	79.8833	173.883	73.1	89.3111	782.013	10.6979	.	1.64	29.0643	13.7939	131.522	17.424	57.669	64	184.8	454	12.4	51	230	59	117	1026.2	10.2
03N	2.04629	0.001	0.461	0.538	EP1	55	19.74	244.8	8	47	96	35	95.2	509	10.1	.	1.98	26.858	6.866	139.684	14.98	19.82	68.4	58.3789	318.328	5.66	79.8833	173.883	73.1	89.3111	782.013	10.6979	.	1.64	29.0643	13.7939	131.522	17.424	57.669	55	131.06	366.4	9.6	52	172	47	98.6	722.4	9.14
03N	2.04629	0.002	0.534	0.464	F2	.	.	.	.	.	.	.	.	.	.	.	.	.	.	.	.	.	68.4	58.3789	318.328	5.66	79.8833	173.883	73.1	89.3111	782.013	10.6979	.	1.64	29.0643	13.7939	131.522	17.424	57.669	57	112.42	402	5.8	67	191	39	93.6	803	9.78
03N	1.5442	0.026	0.421	0.553	F2834T	72	24.72	409.4	8.6	35	138	53	74	665.2	12.5	.	2.92	20.386	10.564	110.082	7.76	24.72	68.4	58.3789	318.328	5.66	79.8833	173.883	73.1	89.3111	782.013	10.6979	.	1.64	29.0643	13.7939	131.522	17.424	57.669	64	.	418	10.25	53.75	215	52.5	98	888.2	.
03N	1.78059	0.01	0.62	0.37	F44	76	45.52	378	12	74	176	52	73.2	755.4	11.14	.	1.52	22.34	10.746	118.618	10.48	42.84	68.4	58.3789	318.328	5.66	79.8833	173.883	73.1	89.3111	782.013	10.6979	.	1.64	29.0643	13.7939	131.522	17.424	57.669	68	191.52	409.8	11.6	67	241	58	76	1020	8.58
03N	1.84958	0.005	0.745	0.25	F6	79	19.225	377.6	14.6	70	156	65	112.6	825.6	11.625	.	1.85	16.9275	11.1975	80.9325	3.8	19.25	68.4	58.3789	318.328	5.66	79.8833	173.883	73.1	89.3111	782.013	10.6979	.	1.64	29.0643	13.7939	131.522	17.424	57.669	68	.	456.2	11.6	60	250	61	102.4	1019.4	10.02
03N	2.00373	0.004	0.979	0.017	GA209	.	.	.	.	.	.	.	.	.	.	.	.	.	.	.	.	.	68.4	58.3789	318.328	5.66	79.8833	173.883	73.1	89.3111	782.013	10.6979	.	1.64	29.0643	13.7939	131.522	17.424	57.669	67	171.96	415.4	12	55	250	61	88.4	990	8.02
03N	1.92369	0.008	0.839	0.153	GT112	81	22.8	292.8	15.8	56	181	74	111.6	783.2	10.9	.	2.02	22.984	11.066	112.214	11.74	22.82	68.4	58.3789	318.328	5.66	79.8833	173.883	73.1	89.3111	782.013	10.6979	.	1.64	29.0643	13.7939	131.522	17.424	57.669	70	126.1	396.8	9.4	52	273	58	.	.	8.7
03N	1.03865	0.753	0.209	0.038	H105W	68	.	285	7.5	68.75	112.5	46.25	93	747.5	.	.	1.3	25.45	10.11	127.15	15	12.2	68.4	58.3789	318.328	5.66	79.8833	173.883	73.1	89.3111	782.013	10.6979	.	1.64	29.0643	13.7939	131.522	17.424	57.669	63	157.86	393.6	7.4	57	177	53	100.2	904.6	9.26
03N	1.23054	0.714	0.281	0.005	H84	68	51.58	229.4	5.2	74	126	65	78.6	635.2	13.32	.	1.36	23.188	15.56	114.418	12.48	51.58	68.4	58.3789	318.328	5.66	79.8833	173.883	73.1	89.3111	782.013	10.6979	.	1.64	29.0643	13.7939	131.522	17.424	57.669	62	153.66	343.2	8.4	59	211	69	101.2	834.4	8.92
03N	0.799757	0.997	0.002	0.001	H91	69	54.48	336.6	9.2	77	161	51	99	841.6	11.1	.	1.86	23.83	12.406	155.546	17.2	44.72	68.4	58.3789	318.328	5.66	79.8833	173.883	73.1	89.3111	782.013	10.6979	.	1.64	29.0643	13.7939	131.522	17.424	57.669	66	.	379.4	9	62	207	62	106.6	934.4	.
03N	1.84958	0.001	0.898	0.101	H95	70	51.26	312.8	8	77	134	63	101.6	681.2	8.82	.	1.76	25.502	12.96	137.452	13.88	51.26	68.4	58.3789	318.328	5.66	79.8833	173.883	73.1	89.3111	782.013	10.6979	.	1.64	29.0643	13.7939	131.522	17.424	57.669	65	190.46	412.2	8.8	60	204	58	108	912.4	8.58
03N	1.84958	0.001	0.997	0.002	H99	64	54.18	224.2	3	74	97	49	80.8	610.2	11.32	.	1.9	23.186	9.066	141.238	12.66	36.86	68.4	58.3789	318.328	5.66	79.8833	173.883	73.1	89.3111	782.013	10.6979	.	1.64	29.0643	13.7939	131.522	17.424	57.669	62	177.98	359.6	6.8	70	215	58	111.8	881.8	9.6
03N	1.51822	0.207	0.019	0.774	Hi27	81	31.98	337.4	17.6	72	155	64	.	.	12.12	.	1.38	22.728	10.42	124.838	8.94	22.8	68.4	58.3789	318.328	5.66	79.8833	173.883	73.1	89.3111	782.013	10.6979	.	1.64	29.0643	13.7939	131.522	17.424	57.669	67	168.74	384	11	57.5	238	60	.	.	7.74
03N	1.65542	0	0	0	HP301	67	30.42	318.8	14.8	64	134	38	81.8	711.4	10.72	.	0.8	20.432	6.52	129.022	9.14	20.74	68.4	58.3789	318.328	5.66	79.8833	173.883	73.1	89.3111	782.013	10.6979	.	1.64	29.0643	13.7939	131.522	17.424	57.669	62	115.36	422.6	10	43	219	39	94.6	987.6	10.32
03N	1.65542	0.079	0.898	0.023	Hy	68	61.82	266.8	10.6	64	140	50	76.4	611.4	10.28	.	2.06	31.586	12.88	128.252	21.96	57.46	68.4	58.3789	318.328	5.66	79.8833	173.883	73.1	89.3111	782.013	10.6979	.	1.64	29.0643	13.7939	131.522	17.424	57.669	62	169.42	388.8	9.8	63	201	63	106.8	898.4	8.22
03N	1.78059	0.002	0.539	0.459	I137TN	.	.	.	.	.	.	.	.	.	.	.	.	.	.	.	.	.	68.4	58.3789	318.328	5.66	79.8833	173.883	73.1	89.3111	782.013	10.6979	.	1.64	29.0643	13.7939	131.522	17.424	57.669	68	173.8	382.4	7.6	64	239	61	83	957	10.6
03N	1.23054	0.23	0.767	0.003	I205	.	.	182	4	80	55	65	.	.	.	.	.	.	.	.	.	.	68.4	58.3789	318.328	5.66	79.8833	173.883	73.1	89.3111	782.013	10.6979	.	1.64	29.0643	13.7939	131.522	17.424	57.669	62	159.06	398.6	9	63	181	55	104.8	857	9.96
03N	1.96291	0	0	0	I29	63	.	291.5	4.5	47.5	95	32	63.8	629.2	8.375	.	0.95	20.6	3.52	103.545	6.45	3.85	68.4	58.3789	318.328	5.66	79.8833	173.883	73.1	89.3111	782.013	10.6979	.	1.64	29.0643	13.7939	131.522	17.424	57.669	58	164.88	406.8	12.2	7	201	59	103.2	904.6	8.64
03N	1.96291	0	0	0	IA2132	63	44.36	366.2	10	64	119	41	91.2	623.6	9.58	.	2.08	24.728	12.688	139.732	11.9	42.98	68.4	58.3789	318.328	5.66	79.8833	173.883	73.1	89.3111	782.013	10.6979	.	1.64	29.0643	13.7939	131.522	17.424	57.669	60	126.225	433.4	8.4	59	177	41	108.6	897	8.975
03N	1.78059	0	0	0	Ia5125	.	.	.	.	.	.	.	.	.	.	.	.	.	.	.	.	.	68.4	58.3789	318.328	5.66	79.8833	173.883	73.1	89.3111	782.013	10.6979	.	1.64	29.0643	13.7939	131.522	17.424	57.669	60	172.08	349.8	14.8	53	208	39	96	971.4	8.32
03N	1.5442	0	0	0	IDS28	68	46.725	257.8	17.4	66	150	55	63.6	695.2	10.96	.	0.975	21.4225	9.89	114.782	10.025	28.85	68.4	58.3789	318.328	5.66	79.8833	173.883	73.1	89.3111	782.013	10.6979	.	1.64	29.0643	13.7939	131.522	17.424	57.669	60	165.02	393.8	13	51	224	54	90.8	911.8	9.26
03N	1.78059	0	0	0	IDS69	70	19.36	282.2	10.6	79	78	59	85.8	614.8	7.5	.	1.12	16.338	6.628	115.654	5.82	19.46	68.4	58.3789	318.328	5.66	79.8833	173.883	73.1	89.3111	782.013	10.6979	.	1.64	29.0643	13.7939	131.522	17.424	57.669	63	150.08	428.2	10.8	63	194	51	102.2	937.8	9.8
03N	1.65542	0	0	0	IDS91	66	15.2	351.6	14.4	72	95	49	82.8	717.8	14.2	.	0.96	18.008	7.012	103.29	6.38	12.36	68.4	58.3789	318.328	5.66	79.8833	173.883	73.1	89.3111	782.013	10.6979	.	1.64	29.0643	13.7939	131.522	17.424	57.669	62	121.42	.	.	.	206	39	105.4	949.4	11.36
03N	1.78059	0	0	0	Il101t	63	9.2	385.25	7.8	37	74	68	52.2	673	14.4	.	2.04	21.176	9.946	101.644	5.8	9.2	68.4	58.3789	318.328	5.66	79.8833	173.883	73.1	89.3111	782.013	10.6979	.	1.64	29.0643	13.7939	131.522	17.424	57.669	59	120.9	473.5	6.8	54	167	47	82	870.8	9.68
03N	1.65542	0	0	0	IL14H	.	.	.	.	.	.	.	.	.	.	.	.	.	.	.	.	.	68.4	58.3789	318.328	5.66	79.8833	173.883	73.1	89.3111	782.013	10.6979	.	1.64	29.0643	13.7939	131.522	17.424	57.669	60	170	431.4	10.2	51	211	50	98.2	943.8	7.9
03N	1.44411	0	0	0	IL677A	68	.	306.4	11.2	60	118	.	80.6	607.8	.	.	1.1	18.26	11.67	107.39	3.9	7	68.4	58.3789	318.328	5.66	79.8833	173.883	73.1	89.3111	782.013	10.6979	.	1.64	29.0643	13.7939	131.522	17.424	57.669	62	145.075	399.4	13.8	57	204	50	114	955.2	9.54
03N	1.81449	0.087	0.886	0.027	K148	72	20.28	301.2	9.2	82	147	69	60.8	759.8	12.94	.	1.42	20.062	9.748	99.836	7.3	20.2	68.4	58.3789	318.328	5.66	79.8833	173.883	73.1	89.3111	782.013	10.6979	.	1.64	29.0643	13.7939	131.522	17.424	57.669	64	188.36	372.4	9.8	77	233	70	98.6	1001.6	9.18
03N	1.5442	0.11	0.873	0.017	K4	75	16.14	341.4	11.4	75	142	58	96.8	711.6	11.18	.	1.34	18.908	9.914	101.05	5.52	16.12	68.4	58.3789	318.328	5.66	79.8833	173.883	73.1	89.3111	782.013	10.6979	.	1.64	29.0643	13.7939	131.522	17.424	57.669	67	153.8	452	11	59	239	61	111.6	893.8	7.92
03N	1.5329	0.01	0.98	0.01	K55	67	24.82	278.8	15.4	79	107	55	82.4	684.2	17.5	.	1.58	28.518	8.538	100.124	12.38	24.94	68.4	58.3789	318.328	5.66	79.8833	173.883	73.1	89.3111	782.013	10.6979	.	1.64	29.0643	13.7939	131.522	17.424	57.669	62	150.66	398.8	10.8	55	199	58	107.8	955.2	8.78
03N	1.84958	0.033	0.965	0.002	K64	78	40.84	311.8	6	70	136	55	75.6	697.4	13.06	.	1.98	24.944	13.802	117.666	14.12	38.62	68.4	58.3789	318.328	5.66	79.8833	173.883	73.1	89.3111	782.013	10.6979	.	1.64	29.0643	13.7939	131.522	17.424	57.669	68	176.08	399	8.6	71	240	56	88.4	928.4	7.86
03N	2.11453	0.003	0.017	0.98	Ki11	79	43.58	364.4	9	76	149	66	123	880.2	10.9	.	2.42	32.996	9.554	151.882	24.06	36.56	68.4	58.3789	318.328	5.66	79.8833	173.883	73.1	89.3111	782.013	10.6979	.	1.64	29.0643	13.7939	131.522	17.424	57.669	67	.	461	10	72	218	58	101.2	945.8	9.1
03N	2.29141	0.003	0.003	0.994	Ki14	83	1.1	.	.	.	148	53	97	788.4	11.35	.	1.75	16.67	4.8775	92.7425	4.625	1.025	68.4	58.3789	318.328	5.66	79.8833	173.883	73.1	89.3111	782.013	10.6979	.	1.64	29.0643	13.7939	131.522	17.424	57.669	67	232.26	425	14	55	253	58	100.6	986.4	9.14
03N	1.92369	0.001	0.018	0.981	Ki2007	.	.	.	.	.	.	.	.	.	.	.	.	.	.	.	.	.	68.4	58.3789	318.328	5.66	79.8833	173.883	73.1	89.3111	782.013	10.6979	.	1.64	29.0643	13.7939	131.522	17.424	57.669	65	232.74	398.4	9.6	59	203	53	127.4	877.8	10.04
03N	2.09074	0.005	0.002	0.993	Ki2021	.	.	.	.	.	.	.	.	.	.	.	.	.	.	.	.	.	68.4	58.3789	318.328	5.66	79.8833	173.883	73.1	89.3111	782.013	10.6979	.	1.64	29.0643	13.7939	131.522	17.424	57.669	70	175.82	438.6	12.4	60	251	58	102.8	1008	8.58
03N	2.29141	0.004	0.005	0.991	Ki21	76	44.34	377.4	8.2	85	152	61	104.8	748.2	9.66	.	1.9	22.614	14.986	128.548	11.22	45.56	68.4	58.3789	318.328	5.66	79.8833	173.883	73.1	89.3111	782.013	10.6979	.	1.64	29.0643	13.7939	131.522	17.424	57.669	67	196.56	435	10	68	250	66	111.6	1026.8	7.44
03N	2.09074	0.001	0.393	0.606	Ki3	.	.	.	.	.	.	.	.	.	.	.	.	.	.	.	.	.	68.4	58.3789	318.328	5.66	79.8833	173.883	73.1	89.3111	782.013	10.6979	.	1.64	29.0643	13.7939	131.522	17.424	57.669	64	184.76	396.2	11.2	70	229	58	101.8	872.8	10.1
03N	1.84958	0.001	0.002	0.997	Ki43	.	.	.	.	.	.	.	.	.	.	.	.	.	.	.	.	.	68.4	58.3789	318.328	5.66	79.8833	173.883	73.1	89.3111	782.013	10.6979	.	1.64	29.0643	13.7939	131.522	17.424	57.669	67	221.22	401	7.6	66	253	60	82.25	991.75	9.58
03N	1.84958	0.029	0.048	0.923	Ki44	.	.	.	.	.	.	.	.	.	.	.	.	.	.	.	.	.	68.4	58.3789	318.328	5.66	79.8833	173.883	73.1	89.3111	782.013	10.6979	.	1.64	29.0643	13.7939	131.522	17.424	57.669	65	193.98	404.2	11	74	233	65	120.4	972.6	9.44
03N	1.70475	0.008	0.859	0.133	KY21	75	49.02	319.4	14.8	65	166	81	104.6	731.8	8.94	.	1.46	26.416	11.244	133.338	17.82	49.06	68.4	58.3789	318.328	5.66	79.8833	173.883	73.1	89.3111	782.013	10.6979	.	1.64	29.0643	13.7939	131.522	17.424	57.669	67	210.96	427.6	14.8	49	246	63	97.4	973	7.06
03N	2.40919	0.011	0.732	0.257	Ky226	73	8.25	330.2	12.4	81	150	44	80	762.6	22.875	.	2.075	21.425	9.2825	97.83	9.5	7.6	68.4	58.3789	318.328	5.66	79.8833	173.883	73.1	89.3111	782.013	10.6979	.	1.64	29.0643	13.7939	131.522	17.424	57.669	65	176.24	420.5	10.75	67.5	243	55	101.8	1035.8	8.88
03N	1.4929	0.134	0.709	0.157	Ky228	78	16.65	.	.	.	139	69	83	738.6	11.72	.	1.3	20.3675	9.4375	111.888	6.35	16.7	68.4	58.3789	318.328	5.66	79.8833	173.883	73.1	89.3111	782.013	10.6979	.	1.64	29.0643	13.7939	131.522	17.424	57.669	69	132.56	400.4	10.6	60	223	.	98.5	877.5	9.66
03N	1.81449	0.001	0.99	0.009	L317	.	.	.	.	.	.	.	.	.	.	.	.	.	.	.	.	.	68.4	58.3789	318.328	5.66	79.8833	173.883	73.1	89.3111	782.013	10.6979	.	1.64	29.0643	13.7939	131.522	17.424	57.669	63	.	402.333	11.3333	46.6667	216.667	55	114.667	849	.
03N	1.78059	0.007	0.297	0.696	L578	74	34.44	322.6	14.6	72	195	79	97.8	854.4	12.94	.	1.38	27.36	10.088	125.764	16.04	34.46	68.4	58.3789	318.328	5.66	79.8833	173.883	73.1	89.3111	782.013	10.6979	.	1.64	29.0643	13.7939	131.522	17.424	57.669	69	147.64	397	12	63	259	62	.	.	9.82
03N	1.37512	0.012	0.849	0.139	M14	66	54.78	340.8	11.6	65	128	40	97	664	9.8	.	1.76	25.298	11.714	154.972	16.34	50.66	68.4	58.3789	318.328	5.66	79.8833	173.883	73.1	89.3111	782.013	10.6979	.	1.64	29.0643	13.7939	131.522	17.424	57.669	62	126.02	401.6	9	40	202	43	113.2	882.2	8.14
03N	1.68528	0.002	0.996	0.002	M162W	81	44.74	303.25	5	75	134	50	90.4	715.6	11	.	2.9	24.102	15.486	105.17	10.24	44.26	68.4	58.3789	318.328	5.66	79.8833	173.883	73.1	89.3111	782.013	10.6979	.	1.64	29.0643	13.7939	131.522	17.424	57.669	67	194.1	403.6	7.4	74	247	59	102.2	933.8	8.68
03N	2.02356	0.012	0.404	0.584	M37W	76	20.74	366	7.75	76.25	155	37.5	106	862.2	8.04	.	2.42	23.49	9.47	123.652	11.18	20.8	68.4	58.3789	318.328	5.66	79.8833	173.883	73.1	89.3111	782.013	10.6979	.	1.64	29.0643	13.7939	131.522	17.424	57.669	65	296.2	429.8	14	54	260	55	116.2	1005.8	8.7
03N	1.88595	0.007	0.854	0.139	MEF156-55-2	58	8.06	285.2	9	74	137	46	73.8	672	8.38	.	1.62	17.446	9.828	77.49	3.74	6.44	68.4	58.3789	318.328	5.66	79.8833	173.883	73.1	89.3111	782.013	10.6979	.	1.64	29.0643	13.7939	131.522	17.424	57.669	58	.	386	8.2	67	189	62	92.4	841.8	.
03N	2.29141	0.001	0.998	0.001	MO17	66	72.92	342.6	4	63	145	50	86.8	580.8	14.02	.	2.72	21.982	14	180.118	14.22	72.96	68.4	58.3789	318.328	5.66	79.8833	173.883	73.1	89.3111	782.013	10.6979	.	1.64	29.0643	13.7939	131.522	17.424	57.669	69	.	474	6	70	200	55	103	821	.
03N	2.00373	0.011	0.307	0.682	Mo18W	78	18.86	464.2	22.6	56.25	144	61	98.8	919	10.46	.	2.3	23.562	9.07	108.77	9.06	22.975	68.4	58.3789	318.328	5.66	79.8833	173.883	73.1	89.3111	782.013	10.6979	.	1.64	29.0643	13.7939	131.522	17.424	57.669	66	198.58	479.8	14.2	58	252	60	105.4	1059.2	8.8
03N	1.68528	0.004	0.828	0.168	Mo1W	70	35.28	338.6	4	77	125	55	104.4	639.4	10.48	.	1.18	23.866	13.64	104.566	7.78	35.04	68.4	58.3789	318.328	5.66	79.8833	173.883	73.1	89.3111	782.013	10.6979	.	1.64	29.0643	13.7939	131.522	17.424	57.669	67	.	.	.	.	190	61	113	704	.
03N	1.5442	0.108	0.727	0.165	MO24W	72	41.18	421.6	13.6	84	198	75	97.8	923.6	9.08	.	1.18	30.292	10.17	162.39	18.88	41.24	68.4	58.3789	318.328	5.66	79.8833	173.883	73.1	89.3111	782.013	10.6979	.	1.64	29.0643	13.7939	131.522	17.424	57.669	65	197.2	439.6	10.6	67	249	56	95	975	8.56
03N	1.37512	0.002	0.996	0.002	Mo44	.	.	.	.	.	.	.	.	.	.	.	.	.	.	.	.	.	68.4	58.3789	318.328	5.66	79.8833	173.883	73.1	89.3111	782.013	10.6979	.	1.64	29.0643	13.7939	131.522	17.424	57.669	60	203.3	406.8	12.4	52	214	58	103	918.4	11.84
03N	1.65542	0.252	0.516	0.232	Mo45	70	87.16	336.6	7	74	186	71	109.6	840.4	10.74	.	1.66	26.506	11.754	185.758	23.02	76.46	68.4	58.3789	318.328	5.66	79.8833	173.883	73.1	89.3111	782.013	10.6979	.	1.64	29.0643	13.7939	131.522	17.424	57.669	63	208.6	407.5	9.2	64	243	66	115	989	9.82
03N	1.57087	0.152	0.838	0.01	Mo46	70	15.34	320.6	8	64	156	45	75.6	681	9.12	.	1.42	22.788	10.366	84.598	6.2	15.34	68.4	58.3789	318.328	5.66	79.8833	173.883	73.1	89.3111	782.013	10.6979	.	1.64	29.0643	13.7939	131.522	17.424	57.669	65	.	419.333	11.3333	60	221.667	71.6667	104.667	923.333	.
03N	1.62644	0.002	0.996	0.002	MoG	69	59.7	380.8	5.8	78	169	62	122.6	747	7.84	.	1.84	31.25	13.994	138.134	23.14	59.48	68.4	58.3789	318.328	5.66	79.8833	173.883	73.1	89.3111	782.013	10.6979	.	1.64	29.0643	13.7939	131.522	17.424	57.669	63	181.66	434.4	9.4	56	217	62	116.4	907.8	8.66
03N	1.5442	0.102	0.641	0.257	Mp339	76	21.94	.	.	.	140	73	108.8	617.6	8.44	.	2.02	22.274	10.502	122.246	9.46	19.38	68.4	58.3789	318.328	5.66	79.8833	173.883	73.1	89.3111	782.013	10.6979	.	1.64	29.0643	13.7939	131.522	17.424	57.669	69	144.92	379	8.2	63	258	62	100	920.2	7.16
03N	1.78059	0.002	0.884	0.114	MS1334	.	.	.	.	.	.	.	.	.	.	.	.	.	.	.	.	.	68.4	58.3789	318.328	5.66	79.8833	173.883	73.1	89.3111	782.013	10.6979	.	1.64	29.0643	13.7939	131.522	17.424	57.669	59	62.86	366.4	6	70	198	52	98.4	859	9.42
03N	1.39759	0.063	0.865	0.072	MS153	63	43.38	309	10.2	60	144	56	90	630.4	11.82	.	7.4	29.882	11.51	130.498	17.32	41.7	68.4	58.3789	318.328	5.66	79.8833	173.883	73.1	89.3111	782.013	10.6979	.	1.64	29.0643	13.7939	131.522	17.424	57.669	59	117.16	373.6	9.2	38	192	50	107.2	796.4	8.42
03N	1.51822	0.002	0.997	0.001	MS71	66	21.12	293	9	52	138	64	68	710.8	10.1	.	1.02	20.336	10.264	110.048	8.4	21.08	68.4	58.3789	318.328	5.66	79.8833	173.883	73.1	89.3111	782.013	10.6979	.	1.64	29.0643	13.7939	131.522	17.424	57.669	60	170.6	370.8	10.8	41	192	52	102.2	890.2	10.6
03N	1.44548	0.004	0.765	0.231	Mt42	56	13.66	202.6	5.6	33	94	26	73.8	558.6	7.7	.	2.18	22.8	6.6075	139.684	7.8	13.34	68.4	58.3789	318.328	5.66	79.8833	173.883	73.1	89.3111	782.013	10.6979	.	1.64	29.0643	13.7939	131.522	17.424	57.669	57	117.68	348.8	10.4	40	207	54	105	812.6	9.62
03N	0.377763	0.998	0.001	0.001	N192	62	47.48	298.8	3.8	80	123	69	87.4	729.6	10.98	.	1.92	26.278	10.054	143.664	13.84	39.94	68.4	58.3789	318.328	5.66	79.8833	173.883	73.1	89.3111	782.013	10.6979	.	1.64	29.0643	13.7939	131.522	17.424	57.669	62	92.28	361.4	6	60	179	65	96.4	851.4	9.5
03N	1.0229	0.551	0.447	0.002	N28HT	70	23.14	286.75	7.75	56.25	153	68	92.4	710.6	10.04	.	1.3	24.126	10.394	94.026	8.44	23.04	68.4	58.3789	318.328	5.66	79.8833	173.883	73.1	89.3111	782.013	10.6979	.	1.64	29.0643	13.7939	131.522	17.424	57.669	66	.	380	7.5	51.25	182.5	60	107	814.25	.
03N	1.71605	0.017	0.98	0.003	N6	65	20.84	265.4	9.6	78	119	57	74.2	737	11.4	.	1.58	23.4	8.814	113.702	8.28	20.84	68.4	58.3789	318.328	5.66	79.8833	173.883	73.1	89.3111	782.013	10.6979	.	1.64	29.0643	13.7939	131.522	17.424	57.669	61	150.22	362.8	11.2	70	177	62	95.8	858.4	9.98
03N	1.0229	0.494	0.503	0.003	N7A	68	41.52	260	10.2	78	141	57	81	744.2	12.66	.	1.54	21.138	14.426	125.718	9.62	39.5	68.4	58.3789	318.328	5.66	79.8833	173.883	73.1	89.3111	782.013	10.6979	.	1.64	29.0643	13.7939	131.522	17.424	57.669	63	117.42	380.6	7.6	68	189	60	99.8	901.6	10.02
03N	1.39759	0.004	0.874	0.122	NC222	.	.	.	.	.	.	.	.	.	.	.	.	.	.	.	.	.	68.4	58.3789	318.328	5.66	79.8833	173.883	73.1	89.3111	782.013	10.6979	.	1.64	29.0643	13.7939	131.522	17.424	57.669	67	175.72	417.5	11	80	231	61	.	.	8.86
03N	1.4929	0.004	0.994	0.002	NC230	74	52.02	312	12.2	79	114	57	122.4	663.8	9.84	.	1.56	28.896	10.36	128.62	15.1	52.06	68.4	58.3789	318.328	5.66	79.8833	173.883	73.1	89.3111	782.013	10.6979	.	1.64	29.0643	13.7939	131.522	17.424	57.669	66	195.54	410	10.8	52	207	67	124.8	932.6	9.02
03N	1.65542	0.068	0.839	0.093	NC232	.	.	.	.	.	.	.	.	.	.	.	.	.	.	.	.	.	68.4	58.3789	318.328	5.66	79.8833	173.883	73.1	89.3111	782.013	10.6979	.	1.64	29.0643	13.7939	131.522	17.424	57.669	67	111.44	387.6	11	62	218	59	.	.	8.74
03N	1.42058	0.023	0.974	0.003	NC236	.	.	.	.	.	.	.	.	.	.	.	.	.	.	.	.	.	68.4	58.3789	318.328	5.66	79.8833	173.883	73.1	89.3111	782.013	10.6979	.	1.64	29.0643	13.7939	131.522	17.424	57.669	69	169.28	443.2	11.4	67	218	60	.	.	9.1
03N	2.18605	0.004	0.989	0.007	NC238	79	36.98	295	14.4	76	130	74	104.2	737.4	10.62	.	2.1	24.166	13.522	114.572	15.18	33.2	68.4	58.3789	318.328	5.66	79.8833	173.883	73.1	89.3111	782.013	10.6979	.	1.64	29.0643	13.7939	131.522	17.424	57.669	67	204.02	343.4	9.8	71	249	59	.	.	8.08
03N	1.37512	0.941	0.057	0.002	NC250	70	49.58	238.8	3.25	61	125	50	78.6	595.6	11.2	.	2.38	23.26	11.792	123.994	14.78	49.48	68.4	58.3789	318.328	5.66	79.8833	173.883	73.1	89.3111	782.013	10.6979	.	1.64	29.0643	13.7939	131.522	17.424	57.669	63	207.267	352.2	7	62	200	60	113.4	832.4	11.02
03N	1.51822	0.001	0.997	0.002	NC258	74	68.02	272.4	6.6	80	165	67	99.6	928.4	16.62	.	2.06	27.184	11.202	134.778	18.84	53.88	68.4	58.3789	318.328	5.66	79.8833	173.883	73.1	89.3111	782.013	10.6979	.	1.64	29.0643	13.7939	131.522	17.424	57.669	68	203.78	358.8	7.6	65	233	59	90.4	1030	11.2
03N	1.28996	0.005	0.992	0.003	NC260	68	38.42	337.4	6.2	78	140	64	80.8	651.6	11.52	.	1.82	21.394	12.434	126.47	11.94	38.4	68.4	58.3789	318.328	5.66	79.8833	173.883	73.1	89.3111	782.013	10.6979	.	1.64	29.0643	13.7939	131.522	17.424	57.669	64	141.475	406.8	8.6	62	196	56	104.4	879	11.875
03N	1.39759	0.007	0.991	0.002	NC262	66	87.94	302.2	7.2	78	99	49	82.6	686.2	14.66	.	1.7	28.146	13.824	146.968	14.68	75.94	68.4	58.3789	318.328	5.66	79.8833	173.883	73.1	89.3111	782.013	10.6979	.	1.64	29.0643	13.7939	131.522	17.424	57.669	64	213.333	399.6	7.4	76	215	57	105	858	12.4667
03N	2.09074	0.015	0.018	0.967	NC264	71	56.74	305.6	10.4	79	142	47	88	701	9.62	.	1.9	23.818	14.648	123.878	11.2	54.12	68.4	58.3789	318.328	5.66	79.8833	173.883	73.1	89.3111	782.013	10.6979	.	1.64	29.0643	13.7939	131.522	17.424	57.669	65	.	420.2	13.8	59	213	59	112	971	10.22
03N	0.112879	0.999	0.001	1.1e-16	NC292	69	28.02	225.8	3.4	80	143	76	80.2	637.4	11.14	.	1.66	27.79	11.642	106.196	15.12	27.94	68.4	58.3789	318.328	5.66	79.8833	173.883	73.1	89.3111	782.013	10.6979	.	1.64	29.0643	13.7939	131.522	17.424	57.669	67	23	319.25	6.25	76.25	170	74	101.6	816.6	10.18
03N	0.369599	0.998	0.001	0.001	NC294	70	58.02	244	6.2	83	188	70	98.6	702	13.14	.	2.34	25.122	14.028	134.69	18.1	55.12	68.4	58.3789	318.328	5.66	79.8833	173.883	73.1	89.3111	782.013	10.6979	.	1.64	29.0643	13.7939	131.522	17.424	57.669	68	.	284.4	7.4	84	215	60	.	.	9.76
03N	1.59826	0.002	0.001	0.997	NC296	78	31.2	368.4	8.2	76	149	72	102.6	861.8	10.5	.	2.525	22.69	10.13	134.632	10.025	26.825	68.4	58.3789	318.328	5.66	79.8833	173.883	73.1	89.3111	782.013	10.6979	.	1.64	29.0643	13.7939	131.522	17.424	57.669	65	264.2	456	10.4	54	247	66	114.6	1053.2	9.48
03N	1.65542	0.002	0.001	0.997	NC296A	74	34.6	368.6	8.2	86	140	67	95.8	822.6	12.22	.	3.18	22.734	11.106	140.356	9.58	28.08	68.4	58.3789	318.328	5.66	79.8833	173.883	73.1	89.3111	782.013	10.6979	.	1.64	29.0643	13.7939	131.522	17.424	57.669	65	234.12	455.6	9	66	239	70	109.6	1011.8	9.32
03N	1.81449	0.001	0.001	0.998	NC298	75	36.8	302.4	10.8	81	130	74	96	627.2	15.12	.	2.98	19.61	10.788	106.6	8.16	22.8	68.4	58.3789	318.328	5.66	79.8833	173.883	73.1	89.3111	782.013	10.6979	.	1.64	29.0643	13.7939	131.522	17.424	57.669	65	261.5	426.4	11.2	65	234	70	110.6	927	9.775
03N	1.78059	0.002	0.003	0.995	NC300	77	38.48	347.2	5.6	76	175	64	79.8	803.6	13.08	.	3.48	26.792	12.444	123.024	15.86	38.48	68.4	58.3789	318.328	5.66	79.8833	173.883	73.1	89.3111	782.013	10.6979	.	1.64	29.0643	13.7939	131.522	17.424	57.669	66	218.54	421.4	10.6	61	237	63	102.8	959	10.38
03N	1.81449	0.002	0.003	0.995	NC302	72	56.4	348	9.4	74	132	66	74.6	792	15.38	.	2.86	20.926	14.41	134.706	10.9	46.42	68.4	58.3789	318.328	5.66	79.8833	173.883	73.1	89.3111	782.013	10.6979	.	1.64	29.0643	13.7939	131.522	17.424	57.669	63	264	416.8	8.2	59	240	68	110	994	11.64
03N	2.04629	0.001	0.002	0.997	NC304	79	.	.	.	.	30	.	22.8	442.2	.	.	.	.	.	.	.	.	68.4	58.3789	318.328	5.66	79.8833	173.883	73.1	89.3111	782.013	10.6979	.	1.64	29.0643	13.7939	131.522	17.424	57.669	65	255.44	442.8	14.6	56	245	58	104.4	954.6	11.02
03N	0.345502	0.998	0.001	0.001	NC306	70	78.1	303.4	9.2	74	149	70	93	733.8	15.24	.	2.04	23.232	14.084	115.816	11	48.84	68.4	58.3789	318.328	5.66	79.8833	173.883	73.1	89.3111	782.013	10.6979	.	1.64	29.0643	13.7939	131.522	17.424	57.669	67	.	351.667	5.33333	68.3333	203.333	.	94	724.667	.
03N	0.306586	0.998	0.001	0.001	NC308	69	45.98	254	8	75	158	76	89.8	766.6	14.02	.	2.16	22.66	14.736	113.378	12.7	38.36	68.4	58.3789	318.328	5.66	79.8833	173.883	73.1	89.3111	782.013	10.6979	.	1.64	29.0643	13.7939	131.522	17.424	57.669	68	118.2	313.4	8	69	203	60	98.4	853.2	10.18
03N	0.164504	0.999	0.001	1.1e-16	NC310	70	55.16	274.4	6	89	133	77	82.2	694.4	11.64	.	1.42	27.318	13.808	132.058	18.98	55.04	68.4	58.3789	318.328	5.66	79.8833	173.883	73.1	89.3111	782.013	10.6979	.	1.64	29.0643	13.7939	131.522	17.424	57.669	68	80.4	334	6.2	82	181	77	93.4	851.2	10.52
03N	0.291434	0.998	0.001	0.001	NC312	70	72.18	321.8	5.8	74	151	72	89	738.4	12.92	.	2.4	25.068	13.132	128.032	13.2	52.58	68.4	58.3789	318.328	5.66	79.8833	173.883	73.1	89.3111	782.013	10.6979	.	1.64	29.0643	13.7939	131.522	17.424	57.669	68	114.15	350	8.25	67.5	195	67	.	.	11.36
03N	0.607073	0.998	0.001	0.001	NC314	70	21.3	330.4	7.8	73	139	52	67.4	658	10.12	.	2.02	22.238	10.77	130.174	12.94	19.56	68.4	58.3789	318.328	5.66	79.8833	173.883	73.1	89.3111	782.013	10.6979	.	1.64	29.0643	13.7939	131.522	17.424	57.669	67	.	365.25	6.25	68.75	196.25	57.5	92.75	828.75	9.55
03N	1.96291	0.002	0.032	0.966	NC318	78	34.08	301.4	19.6	57	155	66	99.8	852.4	10.72	.	1.98	19.13	11.068	121.496	8.24	26.84	68.4	58.3789	318.328	5.66	79.8833	173.883	73.1	89.3111	782.013	10.6979	.	1.64	29.0643	13.7939	131.522	17.424	57.669	67	183.94	381.6	13.8	68	238	64	99.2	1057.8	7.92
03N	1.96291	0.004	0.005	0.991	NC320	75	80.32	292	16.4	82	151	53	95.2	866.6	10.58	.	1.72	24.078	15.942	138.384	13.22	67.42	68.4	58.3789	318.328	5.66	79.8833	173.883	73.1	89.3111	782.013	10.6979	.	1.64	29.0643	13.7939	131.522	17.424	57.669	70	160.46	409.8	12.6	61	237	58	101.4	1001.2	8.46
03N	0.151346	0.996	0.001	0.003	NC322	74	69.06	318.4	18.2	72	171	66	92.6	821.2	10.16	.	2.02	23.268	10.94	117.198	9.68	47.32	68.4	58.3789	318.328	5.66	79.8833	173.883	73.1	89.3111	782.013	10.6979	.	1.64	29.0643	13.7939	131.522	17.424	57.669	69	145.4	406.2	17.8	44	231	58	87	943.4	7.98
03N	0.138358	0.999	0.001	1.1e-16	NC324	70	8.12	331.6	7.6	69	138	58	65.4	696.8	12.42	.	1.7	22.366	9.122	124.638	11.26	7.66	68.4	58.3789	318.328	5.66	79.8833	173.883	73.1	89.3111	782.013	10.6979	.	1.64	29.0643	13.7939	131.522	17.424	57.669	69	69.3667	373.2	7.6	71	198	78	92.2	854.6	.
03N	0.693147	0.998	0.001	0.001	NC326	70	55.46	297.8	4.6	69	163	77	83.8	758.4	11.675	.	1.66	30.318	10.768	137.242	15.14	55.5	68.4	58.3789	318.328	5.66	79.8833	173.883	73.1	89.3111	782.013	10.6979	.	1.64	29.0643	13.7939	131.522	17.424	57.669	70	62.6	344.6	6.6	64	180	58	.	.	9.26
03N	0.225956	0.998	0.001	0.001	NC328	68	78.9	297.8	5	75	146	75	90.6	747.8	15.26	.	1.86	28.654	11.794	142.924	16.92	66.8	68.4	58.3789	318.328	5.66	79.8833	173.883	73.1	89.3111	782.013	10.6979	.	1.64	29.0643	13.7939	131.522	17.424	57.669	65	91.12	334.6	6.4	72	183	64	.	.	10.74
03N	1.37512	0.129	0.862	0.009	NC33	75	30.48	371.75	14.25	56.25	204	80	92.2	942.8	13.9	.	2.22	23.022	10.372	120.208	13.22	27.52	68.4	58.3789	318.328	5.66	79.8833	173.883	73.1	89.3111	782.013	10.6979	.	1.64	29.0643	13.7939	131.522	17.424	57.669	71	154.64	413.2	13.4	55	257	71	87.25	996.5	9.52
03N	0.125538	0.999	0.001	1.1e-16	NC330	70	32.9	258.2	4.6	82	150	83	79.6	745.2	10.66	.	1.7	26.808	9.282	125.402	15.76	32.92	68.4	58.3789	318.328	5.66	79.8833	173.883	73.1	89.3111	782.013	10.6979	.	1.64	29.0643	13.7939	131.522	17.424	57.669	70	48.1667	319.2	5.4	85	172	61	.	.	8.63333
03N	1.84958	0.013	0.017	0.97	NC332	74	42.86	309.6	11.2	80	158	72	91.8	817.4	11.42	.	1.76	20.82	11.118	123.392	9.16	30.14	68.4	58.3789	318.328	5.66	79.8833	173.883	73.1	89.3111	782.013	10.6979	.	1.64	29.0643	13.7939	131.522	17.424	57.669	70	.	406.5	11.75	55	223.75	60	105.5	854.75	.
03N	1.96291	0.002	0.022	0.976	NC334	75	48.1	320.6	15	55	162	74	90.8	860.4	11.96	.	1.92	18.932	13.304	119.118	9.52	37.1	68.4	58.3789	318.328	5.66	79.8833	173.883	73.1	89.3111	782.013	10.6979	.	1.64	29.0643	13.7939	131.522	17.424	57.669	66	193.44	401.4	11.6	58	240	59	.	.	8.24
03N	1.59826	0.002	0.001	0.997	NC336	82	.	352	12	75	120	75	.	.	.	.	.	.	.	.	.	.	68.4	58.3789	318.328	5.66	79.8833	173.883	73.1	89.3111	782.013	10.6979	.	1.64	29.0643	13.7939	131.522	17.424	57.669	65	239.38	423.6	11.2	51	257	55	87.6	989.4	9.96
03N	1.84958	0.002	0.003	0.995	NC338	78	23.76	288	12.2	75	151	66	93	562.4	10.06	.	2.32	21.328	9.636	105.904	8.14	17.72	68.4	58.3789	318.328	5.66	79.8833	173.883	73.1	89.3111	782.013	10.6979	.	1.64	29.0643	13.7939	131.522	17.424	57.669	65	240.14	359.8	11.2	67	227	58	115.2	932.6	9.84
03N	1.4929	0.005	0.994	0.001	NC342	70	92.02	301.2	4.2	84	158	57	97.2	776.8	15.94	.	2.26	25.814	10.638	152.904	17.6	65.96	68.4	58.3789	318.328	5.66	79.8833	173.883	73.1	89.3111	782.013	10.6979	.	1.64	29.0643	13.7939	131.522	17.424	57.669	66	.	411	8	52.5	207.5	60	117	842.5	.
03N	1.5442	0.002	0.997	0.001	NC344	74	68.66	287.8	9	79	173	56	94.8	921.2	11.24	.	2.18	26.788	14.104	139.302	21.58	81.6	68.4	58.3789	318.328	5.66	79.8833	173.883	73.1	89.3111	782.013	10.6979	.	1.64	29.0643	13.7939	131.522	17.424	57.669	68	193.14	354.2	8.6	52	254	60	100	1020.2	11.6
03N	1.59826	0.002	0.001	0.997	NC346	74	43.3	348	7.4	75	139	68	99	834.2	13.26	.	2.4	24.154	9.104	158.188	9.28	33.76	68.4	58.3789	318.328	5.66	79.8833	173.883	73.1	89.3111	782.013	10.6979	.	1.64	29.0643	13.7939	131.522	17.424	57.669	65	270.425	454.8	6.8	59	228	63	97	952.8	11.58
03N	1.71605	0.001	0.001	0.998	NC348	76	19.48	330.4	9	70	140	67.5	87	649.4	15.3	.	1.84	18.088	8.198	109.154	6.86	17.44	68.4	58.3789	318.328	5.66	79.8833	173.883	73.1	89.3111	782.013	10.6979	.	1.64	29.0643	13.7939	131.522	17.424	57.669	65	300.075	460	13.2	53	228	65	115.6	940.8	11.875
03N	1.92369	0.003	0.002	0.995	NC350	73	17.76	360.6	9.6	73	138	66	81.8	952.2	9.02	.	2.24	21.962	7.852	115.602	10.22	17.8	68.4	58.3789	318.328	5.66	79.8833	173.883	73.1	89.3111	782.013	10.6979	.	1.64	29.0643	13.7939	131.522	17.424	57.669	67	257.18	395.4	11.4	62	240	56	92.2	1051	9.38
03N	1.59826	0.003	0.001	0.996	NC352	76	51.4	338.4	11.2	79	146	71	87	815.2	15.64	.	2.5	23.68	9.974	159.026	11.08	48	68.4	58.3789	318.328	5.66	79.8833	173.883	73.1	89.3111	782.013	10.6979	.	1.64	29.0643	13.7939	131.522	17.424	57.669	67	195.075	460.6	10.4	64	248	58	113	1021.2	10.64
03N	2.09074	0.01	0.001	0.989	NC354	74	25.46	.	.	.	143	73	83.8	738.4	12.44	.	2.4	24.61	9.282	123.476	13.48	19.9	68.4	58.3789	318.328	5.66	79.8833	173.883	73.1	89.3111	782.013	10.6979	.	1.64	29.0643	13.7939	131.522	17.424	57.669	65	227.72	491.6	13.4	49	221	55	93	988	9.14
03N	2.40919	0.001	0.031	0.968	NC356	72	58.18	375.6	10	80	154	63	87.2	801.6	13.04	.	2.54	22.696	14.362	111.964	10.46	51.56	68.4	58.3789	318.328	5.66	79.8833	173.883	73.1	89.3111	782.013	10.6979	.	1.64	29.0643	13.7939	131.522	17.424	57.669	66	213.76	419.6	9.4	70	234	63	100	1003.4	9.84
03N	2.18605	0.001	0.143	0.856	NC358	70	41.88	252	12	81.25	147	83	93.2	594	11.9	.	1.98	23.628	10.62	131.874	12.48	41.78	68.4	58.3789	318.328	5.66	79.8833	173.883	73.1	89.3111	782.013	10.6979	.	1.64	29.0643	13.7939	131.522	17.424	57.669	64	189.1	405.4	11	70	222	60	99.6	931.6	10.52
03N	1.92369	0.001	0.475	0.524	NC360	77	25.82	389.75	1.25	86.6667	102	65	90.8	798.6	10.42	.	2.68	22.816	11.344	131.328	15.38	24.8	68.4	58.3789	318.328	5.66	79.8833	173.883	73.1	89.3111	782.013	10.6979	.	1.64	29.0643	13.7939	131.522	17.424	57.669	66	239.14	410.6	8.2	59	247	58	103	883.4	9.84
03N	1.71605	0.002	0.54	0.458	NC362	70	55.7	371.6	4.6	74	161	68	82.4	793.6	11.2	.	1.6	23.666	12.24	150.31	14.66	55.02	68.4	58.3789	318.328	5.66	79.8833	173.883	73.1	89.3111	782.013	10.6979	.	1.64	29.0643	13.7939	131.522	17.424	57.669	66	206.22	436.8	9.4	57	241	64	110.6	914	10.14
03N	1.57087	0.002	0.507	0.491	NC364	70	84.2	349.75	3.75	71.25	154	61	86.6	740.2	10.74	.	1.46	23.764	12.306	157.774	16.46	57.94	68.4	58.3789	318.328	5.66	79.8833	173.883	73.1	89.3111	782.013	10.6979	.	1.64	29.0643	13.7939	131.522	17.424	57.669	63	221.18	418.4	10.8	44	256	60	110.6	924.2	9.98
03N	1.4929	0.018	0.467	0.515	NC366	76	43.34	.	.	.	174	54	104.4	824.6	12.32	.	1.92	20.768	12.002	114.696	10.6	44.78	68.4	58.3789	318.328	5.66	79.8833	173.883	73.1	89.3111	782.013	10.6979	.	1.64	29.0643	13.7939	131.522	17.424	57.669	67	234.3	436.4	9	61	242	57	84	980.8	9.08
03N	0.518344	0.996	0.003	0.001	NC368	71	50.04	253.4	8.2	81	162	76	96	731.2	14.38	.	2.52	28.19	13.576	101.386	11.94	42.76	68.4	58.3789	318.328	5.66	79.8833	173.883	73.1	89.3111	782.013	10.6979	.	1.64	29.0643	13.7939	131.522	17.424	57.669	69	93.6	318.2	7.2	76	209	76	96.2	843.8	10.15
03N	2.00373	0.003	0.003	0.994	NC370	76	66.4	319.2	10	78	138	55	92.4	910.8	12.64	.	2.12	24.088	14.262	124.692	10.28	51.18	68.4	58.3789	318.328	5.66	79.8833	173.883	73.1	89.3111	782.013	10.6979	.	1.64	29.0643	13.7939	131.522	17.424	57.669	68	156.94	410.8	12.6	61	225	63	.	.	8.32
03N	0.100379	0.998	0.001	0.001	NC372	69	63.36	320.6	6	75	168	80	88.8	777.2	11.16	.	1.48	30.04	11.452	138.054	17.32	61.76	68.4	58.3789	318.328	5.66	79.8833	173.883	73.1	89.3111	782.013	10.6979	.	1.64	29.0643	13.7939	131.522	17.424	57.669	75	.	348.5	6.25	73.75	167	71	.	.	.
03N	1.70475	0.004	0.76	0.236	ND246	57	34.02	262.4	9	52	118	61	65.6	561	11.76	.	1.24	18.568	8.558	145.602	11.94	33.98	68.4	58.3789	318.328	5.66	79.8833	173.883	73.1	89.3111	782.013	10.6979	.	1.64	29.0643	13.7939	131.522	17.424	57.669	59	116.46	342.6	8.6	47	182	46	99.6	835.6	10.58
03N	1.5442	0.002	0.996	0.002	Oh40B	67	38.94	382.2	6.6	71	141	63	102	793.4	11.66	.	2.24	24.988	11.058	169.168	15.42	38.28	68.4	58.3789	318.328	5.66	79.8833	173.883	73.1	89.3111	782.013	10.6979	.	1.64	29.0643	13.7939	131.522	17.424	57.669	65	134.52	462.6	6.8	60	210	54	.	.	10.22
03N	1.59826	0.002	0.997	0.001	Oh43E	64	57.64	297.2	7.4	79	124	63	96.8	682	13.22	.	1.92	24.562	14.932	134.31	13.54	57.64	68.4	58.3789	318.328	5.66	79.8833	173.883	73.1	89.3111	782.013	10.6979	.	1.64	29.0643	13.7939	131.522	17.424	57.669	60	165.62	390	8.6	54	173	66	98	877.2	10.6
03N	1.92369	0.002	0.669	0.329	Oh603	74	.	312.4	7	77	92	56	69.6	584.6	13.475	.	.	.	.	.	.	.	68.4	58.3789	318.328	5.66	79.8833	173.883	73.1	89.3111	782.013	10.6979	.	1.64	29.0643	13.7939	131.522	17.424	57.669	69	138.96	413	9	57	220	58	92.6	913.6	9.72
03N	1.62644	0.031	0.967	0.002	OH7B	75	19.9	370.25	7.6	74	163	73	96.4	796.8	10.08	.	1.06	19.696	11.712	127.51	7.5	19.86	68.4	58.3789	318.328	5.66	79.8833	173.883	73.1	89.3111	782.013	10.6979	.	1.64	29.0643	13.7939	131.522	17.424	57.669	67	136.16	470	7.4	68	223	66	.	.	10.1
03N	1.68528	0.016	0.983	0.001	Os420	68	18.7	361.2	5.8	44	136	44	75.8	723.2	8.56	.	2.1	22.8667	10.9633	114.347	11.9333	17.5	68.4	58.3789	318.328	5.66	79.8833	173.883	73.1	89.3111	782.013	10.6979	.	1.64	29.0643	13.7939	131.522	17.424	57.669	60	158.62	398	8	65	205	52	103.4	917	8.06
03N	1.96291	0	0	0	P39	62	.	304.5	6	42.5	86	38	65.8	549.2	11.26	.	1.45	22.715	9.14	140.265	10.05	17.75	68.4	58.3789	318.328	5.66	79.8833	173.883	73.1	89.3111	782.013	10.6979	.	1.64	29.0643	13.7939	131.522	17.424	57.669	58	136.94	353.8	7.6	56	192	30	96.6	825	7.2
03N	1.71605	0.001	0.998	0.001	Pa762	67	64.72	282.6	4.2	75	147	67	109.6	625	12.04	.	1.88	25.75	14.73	134.952	14.72	52.24	68.4	58.3789	318.328	5.66	79.8833	173.883	73.1	89.3111	782.013	10.6979	.	1.64	29.0643	13.7939	131.522	17.424	57.669	62	194.06	382.4	6.8	66	209	59	111	877.6	9.34
03N	1.81449	0.002	0.979	0.019	Pa875	67	53.74	256.4	11.6	75	135	41	88	607.8	8.38	.	1.98	25.106	13.522	131.726	15.66	41.74	68.4	58.3789	318.328	5.66	79.8833	173.883	73.1	89.3111	782.013	10.6979	.	1.64	29.0643	13.7939	131.522	17.424	57.669	62	189.525	406.6	10.8	59	212	56	104.2	894.4	8.25
03N	1.4929	0.002	0.993	0.005	Pa880	69	.	342.4	9.6	78	162	66	88.8	736.8	.	.	.	.	.	.	.	.	68.4	58.3789	318.328	5.66	79.8833	173.883	73.1	89.3111	782.013	10.6979	.	1.64	29.0643	13.7939	131.522	17.424	57.669	63	158.96	386.6	10.8	72	228	54	106.2	965.8	10.68
03N	1.92369	0.001	0.997	0.002	PA91	71	60.24	421.4	11.2	64	166	47	102.8	931.4	11.12	.	2.18	26.518	12.548	167.942	18.82	57.66	68.4	58.3789	318.328	5.66	79.8833	173.883	73.1	89.3111	782.013	10.6979	.	1.64	29.0643	13.7939	131.522	17.424	57.669	66	179.08	497.4	10.6	49	238	57	97	978.8	8.18
03N	2.47373	0.003	0.007	0.99	Q6199	.	.	.	.	.	.	.	.	.	.	.	.	.	.	.	.	.	68.4	58.3789	318.328	5.66	79.8833	173.883	73.1	89.3111	782.013	10.6979	.	1.64	29.0643	13.7939	131.522	17.424	57.669	78	180	444.8	15.4	50	281	58	85	1119.8	8.56
03N	1.35314	0.002	0.996	0.002	R168	65	.	304	10	45	127.5	60	.	.	.	.	.	.	.	.	.	.	68.4	58.3789	318.328	5.66	79.8833	173.883	73.1	89.3111	782.013	10.6979	.	1.64	29.0643	13.7939	131.522	17.424	57.669	60	160.66	392.6	9.2	61	195	70	96.4	867.8	9.62
03N	1.39759	0.122	0.875	0.003	R177	65	8.66	325.8	4.8	48	130	51	78.6	634.6	14.24	.	2.46667	21.054	5.656	109.642	11.98	11.9	68.4	58.3789	318.328	5.66	79.8833	173.883	73.1	89.3111	782.013	10.6979	.	1.64	29.0643	13.7939	131.522	17.424	57.669	63	290.167	399	7.8	39	209	62	110.2	887.8	10.18
03N	0.225956	0.991	0.002	0.007	R229	70	26.16	288.8	6	80	130	76	86.6	791	11.62	.	1.62	26.938	10.42	107.588	9.94	42.52	68.4	58.3789	318.328	5.66	79.8833	173.883	73.1	89.3111	782.013	10.6979	.	1.64	29.0643	13.7939	131.522	17.424	57.669	79	.	354	5	85	165	65	.	.	.
03N	1.59826	0.019	0.979	0.002	R4	.	.	.	.	.	.	.	.	.	.	.	.	.	.	.	.	.	68.4	58.3789	318.328	5.66	79.8833	173.883	73.1	89.3111	782.013	10.6979	.	1.64	29.0643	13.7939	131.522	17.424	57.669	64	166.52	409.6	8.4	67	223	57	111.6	944.8	8.36
03N	1.4929	0	0	0	SA24	73	45.96	400.4	13	61	139	45	80.6	878.4	12.4	.	1.14	17.994	8.004	165.284	10.3	30.4	68.4	58.3789	318.328	5.66	79.8833	173.883	73.1	89.3111	782.013	10.6979	.	1.64	29.0643	13.7939	131.522	17.424	57.669	65	187.62	434.2	10.8	42	229	57	99.6	1035.8	9.6
03N	2.09074	0.003	0.622	0.375	SC357	74	51.06	261.8	15.6	75	150	68	83.2	871.8	14.4	.	5.18	20.75	13.096	130.922	14.32	36.96	68.4	58.3789	318.328	5.66	79.8833	173.883	73.1	89.3111	782.013	10.6979	.	1.64	29.0643	13.7939	131.522	17.424	57.669	64	186.9	353.6	13.6	60	252	64	91.2	1012.8	11.04
03N	2.23734	0.046	0.626	0.328	SC55	80	37.54	241.4	23.8	76	160	76	117	753	18.42	.	2	26.132	13.308	105.93	8.92	36.84	68.4	58.3789	318.328	5.66	79.8833	173.883	73.1	89.3111	782.013	10.6979	.	1.64	29.0643	13.7939	131.522	17.424	57.669	70	217.34	348.667	17	76.6667	257	66	94	976.4	10.88
03N	1.26976	0.006	0.993	0.001	SD44	64	50.1	279.8	8.2	63	124	63	96.4	623	12.18	.	1.56	24.256	13.312	153.336	20.86	50.08	68.4	58.3789	318.328	5.66	79.8833	173.883	73.1	89.3111	782.013	10.6979	.	1.64	29.0643	13.7939	131.522	17.424	57.669	63	.	411	8	63.75	185	61.25	107	801.2	10.7333
03N	1.7463	0	0	0	Sg1533	68	69.42	289.6	15.2	57	130	59	91.8	765.8	15.44	.	1.6	22.554	9.362	116.67	8.62	36.7	68.4	58.3789	318.328	5.66	79.8833	173.883	73.1	89.3111	782.013	10.6979	.	1.64	29.0643	13.7939	131.522	17.424	57.669	62	153.82	424.8	10	40	216	46	100.2	982	10.24
03N	1.78059	0	0	0	SG18	68	53.3	334.8	24	57	177	47	80.8	757.6	11.4	.	0.94	22.062	8.136	127.246	9.06	33.78	68.4	58.3789	318.328	5.66	79.8833	173.883	73.1	89.3111	782.013	10.6979	.	1.64	29.0643	13.7939	131.522	17.424	57.669	61	215.6	400	11.2	22	223	45	101.8	1016	10.5
03N	1.5442	0.14	0.459	0.401	T232	72	64.16	294.6	12.4	82	188	77	94.2	738.2	10.92	.	3.58	22.894	14.414	138.002	16.44	61.4	68.4	58.3789	318.328	5.66	79.8833	173.883	73.1	89.3111	782.013	10.6979	.	1.64	29.0643	13.7939	131.522	17.424	57.669	65	176.46	377.6	11.4	74	250	59	115.4	941.4	9.56
03N	1.4929	0.003	0.989	0.008	T8	70	72.42	327	11.25	78.75	160	70	85.8	768.2	13.3	.	2.36	22.266	14.516	151.776	15.04	72.46	68.4	58.3789	318.328	5.66	79.8833	173.883	73.1	89.3111	782.013	10.6979	.	1.64	29.0643	13.7939	131.522	17.424	57.669	67	180.72	421.4	8.2	67	211	61	82.2	902.8	9.76
03N	1.58697	0.065	0.36	0.575	Tx303	76	66.94	376.75	12.5	82.5	186	81	104	736.8	11.08	.	1.76	26.864	14.588	130.116	12.02	48.88	68.4	58.3789	318.328	5.66	79.8833	173.883	73.1	89.3111	782.013	10.6979	.	1.64	29.0643	13.7939	131.522	17.424	57.669	67	167.88	454	9.6	76	257	57	95.2	993.6	8
03N	1.84958	0.003	0.004	0.993	TX601	81	26.84	.	.	.	174	66	97.4	969.2	11.86	.	2.46	26.88	10.296	114.67	17.48	25.16	68.4	58.3789	318.328	5.66	79.8833	173.883	73.1	89.3111	782.013	10.6979	.	1.64	29.0643	13.7939	131.522	17.424	57.669	67	287.78	399.2	13.2	62	278	60	103.8	1071.2	9.44
03N	1.86322	0.003	0.005	0.992	TZI10	83	31.94	381.5	19.5	76.25	160	55	95.2	917.4	17.74	.	1.44	20.986	10.126	139.546	11.84	31.42	68.4	58.3789	318.328	5.66	79.8833	173.883	73.1	89.3111	782.013	10.6979	.	1.64	29.0643	13.7939	131.522	17.424	57.669	67	239.7	440	11.6	62	259	58	104	1019	9.4
03N	2.69688	0.002	0.184	0.814	Tzi11	77	15.86	304.4	13	73	175	73	88.8	739.6	9.48	.	1.58	21.278	12.528	102.488	11.42	15.94	68.4	58.3789	318.328	5.66	79.8833	173.883	73.1	89.3111	782.013	10.6979	.	1.64	29.0643	13.7939	131.522	17.424	57.669	67	190.98	377.4	12.4	72	253	63	85	945.25	8.88
03N	1.31058	0.248	0.351	0.401	Tzi16	75	56.02	359	22.6	75	183	74	104.8	838.8	10.76	.	2.4	28.824	11.506	127.3	17.84	35.54	68.4	58.3789	318.328	5.66	79.8833	173.883	73.1	89.3111	782.013	10.6979	.	1.64	29.0643	13.7939	131.522	17.424	57.669	70	171.06	444.8	16.6	60	231	70	89.2	939	9.1
03N	2.04629	0.002	0.003	0.995	TZI18	78	33.72	361	17.2	67	144	79	101.8	828.6	10.6	.	2.22	23.956	11.706	122.006	12.32	33.04	68.4	58.3789	318.328	5.66	79.8833	173.883	73.1	89.3111	782.013	10.6979	.	1.64	29.0643	13.7939	131.522	17.424	57.669	66	204.36	436	13.8	57	237	66	114.8	1017.4	8.92
03N	1.08744	0.305	0.086	0.609	Tzi25	72	133.52	330.4	14.2	78	183	57	95.4	835	14.06	.	2.52	27.176	12.486	158.442	20.74	74.12	68.4	58.3789	318.328	5.66	79.8833	173.883	73.1	89.3111	782.013	10.6979	.	1.64	29.0643	13.7939	131.522	17.424	57.669	73	174.3	393.6	12.8	49	234	68	107	1003.6	8.675
03N	2.00373	0.041	0.005	0.954	TZI8	83	.	333.6	12.8	75	166	74	104.4	792.8	17.075	.	1.65	23.55	11.045	99.285	7.55	17.35	68.4	58.3789	318.328	5.66	79.8833	173.883	73.1	89.3111	782.013	10.6979	.	1.64	29.0643	13.7939	131.522	17.424	57.669	69	170.9	412.2	12.6	62	243	60	.	.	9.76
03N	1.96291	0.008	0.011	0.981	Tzi9	77	40.22	333	12.4	82	167	80	89.2	857.8	.	.	1.6	24.176	11.832	127.292	10.38	40.16	68.4	58.3789	318.328	5.66	79.8833	173.883	73.1	89.3111	782.013	10.6979	.	1.64	29.0643	13.7939	131.522	17.424	57.669	69	198.72	397.5	8.4	80	265	56	.	.	7.96
03N	2.00373	0.002	0.595	0.403	U267Y	77	20.2	277.2	4.4	64	145	59	98.4	624.4	12.1	.	1.9	21.216	9.914	107.676	7.96	20.22	68.4	58.3789	318.328	5.66	79.8833	173.883	73.1	89.3111	782.013	10.6979	.	1.64	29.0643	13.7939	131.522	17.424	57.669	67	144.68	431.4	8	58	217	66	.	.	8.4
03N	1.59826	0.001	0.994	0.005	Va102	69	60.76	372	4.25	83.75	134	68	90.6	668.8	13.025	.	2.38	23.46	12.198	166.68	18.92	60.84	68.4	58.3789	318.328	5.66	79.8833	173.883	73.1	89.3111	782.013	10.6979	.	1.64	29.0643	13.7939	131.522	17.424	57.669	63	152.42	421.8	7	59	219	67	108.8	935.8	9.46
03N	1.4929	0.002	0.995	0.003	Va14	69	22.5	364.6	7.2	85	133	46	92.4	768.8	16.26	.	1.76	22.732	9.188	140.416	14.44	22.54	68.4	58.3789	318.328	5.66	79.8833	173.883	73.1	89.3111	782.013	10.6979	.	1.64	29.0643	13.7939	131.522	17.424	57.669	64	195.64	480.8	9.5	61	204	58	101.333	924.667	11.14
03N	1.78059	0.001	0.995	0.004	Va22	69	74.84	358.4	10	74	136	70	105	663	10.7	.	1.86	23.048	11.342	177.97	21.14	85.42	68.4	58.3789	318.328	5.66	79.8833	173.883	73.1	89.3111	782.013	10.6979	.	1.64	29.0643	13.7939	131.522	17.424	57.669	.	.	.	.	.	.	.	.	.	.
03N	1.35314	0.002	0.996	0.002	Va35	69	79.06	353.6	6.4	84	124	70	89	616.6	11.02	.	2.24	24.472	14.17	162.24	17.24	78.64	68.4	58.3789	318.328	5.66	79.8833	173.883	73.1	89.3111	782.013	10.6979	.	1.64	29.0643	13.7939	131.522	17.424	57.669	63	178.1	440.8	6.6	72	202	58	103.8	845.4	8.9
03N	1.26976	0.003	0.994	0.003	Va59	66	66.98	346.4	6.8	84	127	70	87.4	621	12.4	.	2.28	24.16	13.098	136.35	16.5	66.92	68.4	58.3789	318.328	5.66	79.8833	173.883	73.1	89.3111	782.013	10.6979	.	1.64	29.0643	13.7939	131.522	17.424	57.669	63	99.2	431.4	9	64	209	61	104.6	909.2	9.34
03N	1.42058	0.158	0.84	0.002	Va99	66	75.98	380.8	11.6	61	139	67	107	767.6	9.78	.	2.14	25.304	13.348	146.318	17.3	64.78	68.4	58.3789	318.328	5.66	79.8833	173.883	73.1	89.3111	782.013	10.6979	.	1.64	29.0643	13.7939	131.522	17.424	57.669	64	149.42	428.2	7.8	67	213	57	103.6	934	9.3
03N	1.62644	0.02	0.724	0.256	VaW6	67	47.98	312	5.4	77	106	49	97.2	808.8	16.1	.	1.28	26.142	11.59	196.92	18.92	46.12	68.4	58.3789	318.328	5.66	79.8833	173.883	73.1	89.3111	782.013	10.6979	.	1.64	29.0643	13.7939	131.522	17.424	57.669	63	146.74	426.6	7.8	61	200	61	111.2	942.6	9.72
03N	1.21149	0.159	0.617	0.224	W117HT	62	12.64	307.8	9.2	46	96	28	62.2	553.4	13.48	.	2.24	21.18	9.024	101.42	5	12.7	68.4	58.3789	318.328	5.66	79.8833	173.883	73.1	89.3111	782.013	10.6979	.	1.64	29.0643	13.7939	131.522	17.424	57.669	58	172.86	397.4	9	64	179	48	97.6	838.2	10.22
03N	1.33164	0.145	0.853	0.002	W153R	64	31.94	194	7	77	76	55	78.4	432.8	9.2	.	1.84	22.686	10.246	105.452	6.46	33.9	68.4	58.3789	318.328	5.66	79.8833	173.883	73.1	89.3111	782.013	10.6979	.	1.64	29.0643	13.7939	131.522	17.424	57.669	59	103.96	360.4	11.8	68	211	55	108.8	782	7.98
03N	1.23054	0.153	0.845	0.002	W182B	60	16.16	231.8	9.4	65	108	56	82.6	561.8	9.1	.	1.42	19.702	6.162	135.346	10.02	14.98	68.4	58.3789	318.328	5.66	79.8833	173.883	73.1	89.3111	782.013	10.6979	.	1.64	29.0643	13.7939	131.522	17.424	57.669	58	.	399.5	13.75	25	231.25	58.75	107	804.75	10
03N	1.68528	0.005	0.993	0.002	W401	57	45.64	290.8	5.4	60	106	59	80	548.2	18.34	.	2.04	23.544	10.96	155.704	16.68	45.66	68.4	58.3789	318.328	5.66	79.8833	173.883	73.1	89.3111	782.013	10.6979	.	1.64	29.0643	13.7939	131.522	17.424	57.669	57	.	377.6	9.6	41	183	52	119	772.2	.
03N	1.58697	0.001	0.998	0.001	W64A	68	25.76	320.8	9.2	54	145	43	106	616.4	7.88	.	1.4	20.394	10.868	117.274	8.16	25.5	68.4	58.3789	318.328	5.66	79.8833	173.883	73.1	89.3111	782.013	10.6979	.	1.64	29.0643	13.7939	131.522	17.424	57.669	63	153.3	403.8	11	48	213	59	100.2	912.2	8.04
03N	1.39759	0.014	0.97	0.016	WD	.	20.38	304.8	9.6	63	112	5	80.4	564.2	6.68	.	1.94	19.548	8.674	109.206	7.68	11.74	68.4	58.3789	318.328	5.66	79.8833	173.883	73.1	89.3111	782.013	10.6979	.	1.64	29.0643	13.7939	131.522	17.424	57.669	58	178.76	402	9.8	53	197	25	97.2	821.4	8.74
03W	1.39759	0.014	0.972	0.014	33-16	78	.	.	.	.	224	.	104.2	797.4	.	.	2.58	24.316	15.864	126.078	17.68	40.82	73.5	.	.	.	.	214.05	.	96.65	871.53	.	.	2.40035	27.1902	17.3319	120.469	19.0976	83.8377	72	.	.	.	.	287	.	95.4	999.8	.
03W	1.7365	0.003	0.993	0.004	38-11	80	.	.	.	.	199	.	94.6	900	.	.	1.775	24.19	7.8625	134.435	19.05	23.25	73.5	.	.	.	.	214.05	.	96.65	871.53	.	.	2.40035	27.1902	17.3319	120.469	19.0976	83.8377	72	.	.	.	.	296	.	109.6	1043.8	.
03W	1.58697	0.071	0.917	0.012	4226	68	.	.	.	.	200	.	106.6	736.8	.	.	2.54	22.918	16.112	152.05	20.54	93.74	73.5	.	.	.	.	214.05	.	96.65	871.53	.	.	2.40035	27.1902	17.3319	120.469	19.0976	83.8377	66	.	.	.	.	279	.	126.2	994.4	.
03W	1.84958	0.035	0.854	0.111	4722	78	.	.	.	.	186	.	103.4	786.4	.	.	1.25	18.175	11.72	127.17	11.75	15.4	73.5	.	.	.	.	214.05	.	96.65	871.53	.	.	2.40035	27.1902	17.3319	120.469	19.0976	83.8377	72	.	.	.	.	282	.	110.6	1017	.
03W	1.28996	0.189	0.785	0.026	796	74	.	.	.	.	168	.	107.6	825.2	.	.	2.5	22.262	16.946	114.464	13.18	67.86	73.5	.	.	.	.	214.05	.	96.65	871.53	.	.	2.40035	27.1902	17.3319	120.469	19.0976	83.8377	66	.	.	.	.	255	.	120.2	942	.
03W	1.59826	0	0	0	81-1	87	.	.	.	.	172	.	88	932.2	.	.	.	.	.	.	.	.	73.5	.	.	.	.	214.05	.	96.65	871.53	.	.	2.40035	27.1902	17.3319	120.469	19.0976	83.8377	72	.	.	.	.	295	.	98.2	1115.6	.
03W	1.10425	0.762	0.017	0.221	A214N	87	.	.	.	.	213	.	97.8	777.8	.	.	.	.	.	.	.	.	73.5	.	.	.	.	214.05	.	96.65	871.53	.	.	2.40035	27.1902	17.3319	120.469	19.0976	83.8377	70	.	.	.	.	276	.	102.4	957.4	.
03W	1.92369	0.005	0.531	0.464	A441-5	76	.	.	.	.	142	.	121	811.4	.	.	2.76667	22.5467	17.0167	119.667	17.4	58.1667	73.5	.	.	.	.	214.05	.	96.65	871.53	.	.	2.40035	27.1902	17.3319	120.469	19.0976	83.8377	70	.	.	.	.	292	.	133.8	1080.6	.
03W	1.26976	0.019	0.979	0.002	A554	62	.	.	.	.	146	.	93	681	.	.	2.54	23.614	15.946	129.254	19.42	82.92	73.5	.	.	.	.	214.05	.	96.65	871.53	.	.	2.40035	27.1902	17.3319	120.469	19.0976	83.8377	64	.	.	.	.	.	.	.	.	.
03W	1.33164	0.004	0.994	0.002	A556	65	.	.	.	.	114	.	102.4	660.8	.	.	2.45	21.955	15.91	114.26	15	57.35	73.5	.	.	.	.	214.05	.	96.65	871.53	.	.	2.40035	27.1902	17.3319	120.469	19.0976	83.8377	62	.	.	.	.	238	.	110	916.8	.
03W	1.70181	0.003	0.03	0.967	A6	89	.	.	.	.	220	.	92.6	926	.	.	.	.	.	.	.	.	73.5	.	.	.	.	214.05	.	96.65	871.53	.	.	2.40035	27.1902	17.3319	120.469	19.0976	83.8377	76	.	.	.	.	339	.	100.2	997.2	.
03W	1.59826	0.009	0.99	0.001	A619	70	.	.	.	.	153	.	100	660.2	.	.	.	.	.	.	.	.	73.5	.	.	.	.	214.05	.	96.65	871.53	.	.	2.40035	27.1902	17.3319	120.469	19.0976	83.8377	65	.	.	.	.	260	.	112.8	963.4	.
03W	0.852996	0.993	0.004	0.003	A632	66	.	.	.	.	175	.	87.8	811.4	.	.	2.16	22.458	13.006	119.454	12.36	53.1	73.5	.	.	.	.	214.05	.	96.65	871.53	.	.	2.40035	27.1902	17.3319	120.469	19.0976	83.8377	65	.	.	.	.	247	.	96	978.8	.
03W	0.826679	0.897	0.1	0.003	A634	65	.	.	.	.	157	.	87.8	757.6	.	.	.	.	.	.	.	.	73.5	.	.	.	.	214.05	.	96.65	871.53	.	.	2.40035	27.1902	17.3319	120.469	19.0976	83.8377	68	.	.	.	.	250	.	96.8	964.2	.
03W	0.852996	0.825	0.171	0.004	A635	68	.	.	.	.	129	.	92.4	719.2	.	.	1.62	19.984	15.536	139.332	11.86	43.12	73.5	.	.	.	.	214.05	.	96.65	871.53	.	.	2.40035	27.1902	17.3319	120.469	19.0976	83.8377	64	.	.	.	.	224	.	107.8	887.8	.
03W	1.0229	0.517	0.481	0.002	A641	66	.	.	.	.	128	.	95.4	681.2	.	.	2.76	26.296	12.06	119.668	14.92	51.76	73.5	.	.	.	.	214.05	.	96.65	871.53	.	.	2.40035	27.1902	17.3319	120.469	19.0976	83.8377	62	.	.	.	.	234	.	113	859	.
03W	1.23054	0.083	0.915	0.002	A654	59	.	.	.	.	120	.	92.4	618	.	.	2.75	22.235	16.55	126.185	13.7	69.65	73.5	.	.	.	.	214.05	.	96.65	871.53	.	.	2.40035	27.1902	17.3319	120.469	19.0976	83.8377	59	.	.	.	.	221	.	111.2	851.4	.
03W	1.68528	0.006	0.991	0.003	A659	70	.	.	.	.	169	.	91.8	810.2	.	.	.	.	.	.	.	.	73.5	.	.	.	.	214.05	.	96.65	871.53	.	.	2.40035	27.1902	17.3319	120.469	19.0976	83.8377	65	.	.	.	.	255	.	106.8	974.6	.
03W	1.44411	0.111	0.852	0.037	A661	62	.	.	.	.	171	.	108.8	692.4	.	.	2.22	24.466	16.334	143.1	25.42	97.98	73.5	.	.	.	.	214.05	.	96.65	871.53	.	.	2.40035	27.1902	17.3319	120.469	19.0976	83.8377	64	.	.	.	.	260	.	115.4	877.6	.
03W	0.411099	0.862	0.127	0.011	A679	70	.	.	.	.	176	.	95	794.8	.	.	2.08	26.564	17.162	152.258	25.64	116.74	73.5	.	.	.	.	214.05	.	96.65	871.53	.	.	2.40035	27.1902	17.3319	120.469	19.0976	83.8377	70	.	.	.	.	235	.	102	916.8	.
03W	0.164504	0.993	0.004	0.003	A680	74	.	.	.	.	199	.	97.8	878.6	.	.	2.06	24.974	16.232	112.078	15.64	68.42	73.5	.	.	.	.	214.05	.	96.65	871.53	.	.	2.40035	27.1902	17.3319	120.469	19.0976	83.8377	74	.	.	.	.	237	.	94.6	952.8	.
03W	1.92369	0.002	0.997	0.001	A682	72	.	.	.	.	169	.	88.6	733.4	.	.	3.3	21.21	15.82	185.09	20.9	117.7	73.5	.	.	.	.	214.05	.	96.65	871.53	.	.	2.40035	27.1902	17.3319	120.469	19.0976	83.8377	64	.	.	.	.	257	.	126	903.6	.
03W	1.88595	0.002	0.776	0.222	Ab28A	86	.	.	.	.	182	.	136	853.2	.	.	.	.	.	.	.	.	73.5	.	.	.	.	214.05	.	96.65	871.53	.	.	2.40035	27.1902	17.3319	120.469	19.0976	83.8377	74	.	.	.	.	315	.	113.6	968.6	.
03W	1.12134	0.429	0.57	0.001	B10	76	.	.	.	.	207	.	110.6	838	.	.	3.2	28.9033	12.4633	173.407	38.2	44	73.5	.	.	.	.	214.05	.	96.65	871.53	.	.	2.40035	27.1902	17.3319	120.469	19.0976	83.8377	72	.	.	.	.	281	.	111	1047.2	.
03W	0.586664	0.694	0.305	0.001	B104	74	.	.	.	.	173	.	99.8	903.2	.	.	2.9	25.7775	14.6325	112.862	20.2	68.025	73.5	.	.	.	.	214.05	.	96.65	871.53	.	.	2.40035	27.1902	17.3319	120.469	19.0976	83.8377	66	.	.	.	.	220	.	118.6	961	.
03W	1.12134	0.397	0.566	0.037	B105	76	.	.	.	.	184	.	109.2	988.6	.	.	2.64	24.772	15.836	156.538	21.82	63.48	73.5	.	.	.	.	214.05	.	96.65	871.53	.	.	2.40035	27.1902	17.3319	120.469	19.0976	83.8377	70	.	.	.	.	244	.	116.2	998.6	.
03W	0.24731	0.995	0.003	0.002	B109	70	.	.	.	.	187	.	99.2	791.4	.	.	2.64	23.57	18.34	132.182	17.64	83.3	73.5	.	.	.	.	214.05	.	96.65	871.53	.	.	2.40035	27.1902	17.3319	120.469	19.0976	83.8377	72	.	.	.	.	249	.	105.2	884	.
03W	1.57087	0.061	0.847	0.092	B115	72	.	.	.	.	213	.	107	775.6	.	.	2.66	23.228	13.646	135.758	17.74	41.64	73.5	.	.	.	.	214.05	.	96.65	871.53	.	.	2.40035	27.1902	17.3319	120.469	19.0976	83.8377	66	.	.	.	.	284	.	119	926	.
03W	0.787334	0.998	0.001	0.001	B14A	72	.	.	.	.	181	.	107.6	936	.	.	2.675	20.49	16.25	166.887	21.5	61.5	73.5	.	.	.	.	214.05	.	96.65	871.53	.	.	2.40035	27.1902	17.3319	120.469	19.0976	83.8377	68	.	.	.	.	233	.	105.6	964.8	.
03W	1.23054	0.233	0.756	0.011	B164	70	.	.	.	.	181	.	89.2	846	.	.	1.96	21.774	15.878	142.464	13.44	67.86	73.5	.	.	.	.	214.05	.	96.65	871.53	.	.	2.40035	27.1902	17.3319	120.469	19.0976	83.8377	68	.	.	.	.	266	.	101.8	1002.8	.
03W	1.68528	0.007	0.988	0.005	B2	74	.	.	.	.	184	.	91.6	833.8	.	.	2.9	23.65	17.19	129.25	28.3	50.3	73.5	.	.	.	.	214.05	.	96.65	871.53	.	.	2.40035	27.1902	17.3319	120.469	19.0976	83.8377	68	.	.	.	.	284	.	105.4	942.2	.
03W	0.980829	0.997	0.002	0.001	B37	74	.	.	.	.	209	.	110.2	750	.	.	2.8	21.0267	13.28	111.74	13.3667	26.9	73.5	.	.	.	.	214.05	.	96.65	871.53	.	.	2.40035	27.1902	17.3319	120.469	19.0976	83.8377	70	.	.	.	.	271	.	109.6	897.2	.
03W	1.1928	0.214	0.784	0.002	B46	76	.	.	.	.	182	.	116.4	846.8	.	.	2.1	24.578	12.08	141.12	24.18	25.56	73.5	.	.	.	.	214.05	.	96.65	871.53	.	.	2.40035	27.1902	17.3319	120.469	19.0976	83.8377	70	.	.	.	.	272	.	118	975.2	.
03W	1.35314	0.002	0.996	0.002	B57	74	.	.	.	.	134	.	97	830.4	.	.	2.52	26.142	14.032	116.88	19.82	62.18	73.5	.	.	.	.	214.05	.	96.65	871.53	.	.	2.40035	27.1902	17.3319	120.469	19.0976	83.8377	66	.	.	.	.	266	.	111.4	1016.6	.
03W	0.868596	0.988	0.002	0.01	B64	76	.	.	.	.	184	.	78.8	882.4	.	.	2.42	22.472	15.418	148.8	21.56	61.46	73.5	.	.	.	.	214.05	.	96.65	871.53	.	.	2.40035	27.1902	17.3319	120.469	19.0976	83.8377	70	.	.	.	.	269	.	98.8	1021.6	.
03W	0.825075	0.998	0.001	0.001	B68	74	.	.	.	.	197	.	93.2	961.6	.	.	2.175	25.1625	10.39	160.605	22.575	30.725	73.5	.	.	.	.	214.05	.	96.65	871.53	.	.	2.40035	27.1902	17.3319	120.469	19.0976	83.8377	70	.	.	.	.	267	.	100	966.6	.
03W	0.028492	0.999	0.001	1.1e-16	B73Htrhm	74	.	.	.	.	196	.	91.6	800	.	.	1.96	27.13	15.362	133.096	20.44	72.9	73.5	.	.	.	.	214.05	.	96.65	871.53	.	.	2.40035	27.1902	17.3319	120.469	19.0976	83.8377	74	.	.	.	.	228	.	100	860.8	.
03W	1.42058	0.005	0.993	0.002	B75	74	.	.	.	.	182	.	106.6	794.2	.	.	3	23.488	17.998	127.018	19.26	90.92	73.5	.	.	.	.	214.05	.	96.65	871.53	.	.	2.40035	27.1902	17.3319	120.469	19.0976	83.8377	66	.	.	.	.	277	.	119.4	890	.
03W	1.12134	0.912	0.087	0.001	B76	74	.	.	.	.	185	.	88.4	751.4	.	.	2.56	24.558	14.184	102.916	14.58	43.86	73.5	.	.	.	.	214.05	.	96.65	871.53	.	.	2.40035	27.1902	17.3319	120.469	19.0976	83.8377	68	.	.	.	.	239	.	118	871.8	.
03W	1.46821	0.083	0.915	0.002	B77	74	.	.	.	.	200	.	118.2	832.2	.	.	1.82	18.464	13.56	139.872	7.04	52.34	73.5	.	.	.	.	214.05	.	96.65	871.53	.	.	2.40035	27.1902	17.3319	120.469	19.0976	83.8377	68	.	.	.	.	289	.	116.8	1052	.
03W	1.12134	0.305	0.693	0.002	B79	74	.	.	.	.	176	.	104.6	859.2	.	.	2.52	25.874	16.892	112.196	15.8	58.02	73.5	.	.	.	.	214.05	.	96.65	871.53	.	.	2.40035	27.1902	17.3319	120.469	19.0976	83.8377	65	.	.	.	.	268	.	116.2	969	.
03W	0.607073	0.996	0.003	0.001	B84	74	.	.	.	.	179	.	89.6	900.6	.	.	2.78	25.056	16.48	146.934	25.62	86.54	73.5	.	.	.	.	214.05	.	96.65	871.53	.	.	2.40035	27.1902	17.3319	120.469	19.0976	83.8377	70	.	.	.	.	262	.	104	971.2	.
03W	1.51822	0.016	0.981	0.003	B97	70	.	.	.	.	176	.	114.8	612.6	.	.	3.46	23.342	16.194	136.714	19.4	100.24	73.5	.	.	.	.	214.05	.	96.65	871.53	.	.	2.40035	27.1902	17.3319	120.469	19.0976	83.8377	66	.	.	.	.	287	.	121	922.8	.
03W	1.78059	0.004	0.993	0.003	CH701-30	66	.	.	.	.	187	.	120.6	719.6	.	.	2.88	20.814	17.08	150.8	15.8	92.28	73.5	.	.	.	.	214.05	.	96.65	871.53	.	.	2.40035	27.1902	17.3319	120.469	19.0976	83.8377	66	.	.	.	.	246	.	121.2	979.6	.
03W	1.51822	0.003	0.992	0.005	CH9	68	.	.	.	.	148	.	103.2	684.8	.	.	2.64	25.836	14.412	99.458	16.64	39.76	73.5	.	.	.	.	214.05	.	96.65	871.53	.	.	2.40035	27.1902	17.3319	120.469	19.0976	83.8377	65	.	.	.	.	252	.	110.2	932.6	.
03W	1.68528	0.006	0.992	0.002	CI187-2	80	.	.	.	.	155	.	93.4	801.6	.	.	2.125	20.97	9.705	113.48	9.825	23.925	73.5	.	.	.	.	214.05	.	96.65	871.53	.	.	2.40035	27.1902	17.3319	120.469	19.0976	83.8377	70	.	.	.	.	290	.	100.6	950.8	.
03W	1.51822	0.119	0.866	0.015	CI21E	78	.	.	.	.	180	.	115	858.4	.	.	2.275	24.0575	10.1675	111.123	12.725	22.225	73.5	.	.	.	.	214.05	.	96.65	871.53	.	.	2.40035	27.1902	17.3319	120.469	19.0976	83.8377	72	.	.	.	.	304	.	108.6	966.2	.
03W	1.71605	0.004	0.749	0.247	CI28A	76	.	.	.	.	176	.	105.2	760	.	.	2.76	23.27	14.092	112.256	18.16	30.9	73.5	.	.	.	.	214.05	.	96.65	871.53	.	.	2.40035	27.1902	17.3319	120.469	19.0976	83.8377	70	.	.	.	.	260	.	113.4	1002.8	.
03W	1.65542	0.002	0.994	0.004	CI31A	80	.	.	.	.	159	.	100.2	807	.	.	2.05	19.7825	12.0175	82.1775	8.175	18.1	73.5	.	.	.	.	214.05	.	96.65	871.53	.	.	2.40035	27.1902	17.3319	120.469	19.0976	83.8377	72	.	.	.	.	300	.	105.4	1009	.
03W	1.46821	0.083	0.905	0.012	CI3A	82	.	.	.	.	195	.	103.2	707.4	.	.	.	.	.	.	.	.	73.5	.	.	.	.	214.05	.	96.65	871.53	.	.	2.40035	27.1902	17.3319	120.469	19.0976	83.8377	70	.	.	.	.	301	.	111	946.4	.
03W	1.78059	0.011	0.988	0.001	CI44	82	.	.	.	.	188	.	92.4	822.2	.	.	2.44	26.98	16.002	103.052	12.82	56.58	73.5	.	.	.	.	214.05	.	96.65	871.53	.	.	2.40035	27.1902	17.3319	120.469	19.0976	83.8377	72	.	.	.	.	293	.	103.4	1010.8	.
03W	1.7478	0.012	0.986	0.002	CI64	78	.	.	.	.	171	.	86.4	749	.	.	2.34	26.658	16.252	110.976	16	55	73.5	.	.	.	.	214.05	.	96.65	871.53	.	.	2.40035	27.1902	17.3319	120.469	19.0976	83.8377	70	.	.	.	.	297	.	109	993.4	.
03W	1.4929	0.011	0.935	0.054	CI66	84	.	.	.	.	165	.	97.4	765	.	.	.	.	.	.	.	.	73.5	.	.	.	.	214.05	.	96.65	871.53	.	.	2.40035	27.1902	17.3319	120.469	19.0976	83.8377	72	.	.	.	.	285	.	109	985	.
03W	1.84958	0.004	0.994	0.002	CI7	82	.	.	.	.	230	.	102.4	854.6	.	.	2.46667	29	11.98	121.063	24.5	45.1667	73.5	.	.	.	.	214.05	.	96.65	871.53	.	.	2.40035	27.1902	17.3319	120.469	19.0976	83.8377	70	.	.	.	.	313	.	110.6	1024.8	.
03W	1.88595	0.003	0.737	0.26	CI90C	82	.	.	.	.	138	.	86	890.6	.	.	.	.	.	.	.	.	73.5	.	.	.	.	214.05	.	96.65	871.53	.	.	2.40035	27.1902	17.3319	120.469	19.0976	83.8377	70	.	.	.	.	290	.	105.6	997.2	.
03W	1.71605	0.002	0.997	0.001	CI91B	72	.	.	.	.	132	.	103.6	716	.	.	2.325	23.99	14.246	142.608	15.3	56.72	73.5	.	.	.	.	214.05	.	96.65	871.53	.	.	2.40035	27.1902	17.3319	120.469	19.0976	83.8377	.	.	.	.	.	.	.	.	.	.
03W	0.891324	0.997	0.002	0.001	CM174	60	.	.	.	.	151	.	84	741.8	.	.	2.5	24.576	13.846	130.404	17.92	68.94	73.5	.	.	.	.	214.05	.	96.65	871.53	.	.	2.40035	27.1902	17.3319	120.469	19.0976	83.8377	64	.	.	.	.	229	.	102.8	993	.
03W	1.71605	0.013	0.969	0.018	CM37	53	.	.	.	.	114	.	.	.	.	.	1.6	19.705	9.245	180.905	12.65	22	73.5	.	.	.	.	214.05	.	96.65	871.53	.	.	2.40035	27.1902	17.3319	120.469	19.0976	83.8377	61	.	.	.	.	245	.	109.2	970.4	.
03W	1.1928	0.059	0.939	0.002	CM7	53	.	.	.	.	111	.	89.4	641	.	.	2.48	22.464	14.192	103.194	7.3	45.74	73.5	.	.	.	.	214.05	.	96.65	871.53	.	.	2.40035	27.1902	17.3319	120.469	19.0976	83.8377	57	.	.	.	.	201	.	112.2	899.8	.
03W	1.67398	0.002	0.002	0.996	CML10	99	.	.	.	.	.	.	94	998.333	.	.	.	.	.	.	.	.	73.5	.	.	.	.	214.05	.	96.65	871.53	.	.	2.40035	27.1902	17.3319	120.469	19.0976	83.8377	76	.	.	.	.	318	.	94.2	1017.8	.
03W	2.09074	0.003	0.005	0.992	CML103	86	.	.	.	.	181	.	110.4	889.2	.	.	1.96667	24.73	8.58667	124.293	19.4	16.6333	73.5	.	.	.	.	214.05	.	96.65	871.53	.	.	2.40035	27.1902	17.3319	120.469	19.0976	83.8377	72	.	.	.	.	297	.	113	1040.6	.
03W	1.88595	0.002	0.099	0.899	CML108	84	.	.	.	.	195	.	105.4	912.6	.	.	.	.	.	.	.	.	73.5	.	.	.	.	214.05	.	96.65	871.53	.	.	2.40035	27.1902	17.3319	120.469	19.0976	83.8377	70	.	.	.	.	285	.	102.6	1081.2	.
03W	1.7478	0.003	0.002	0.995	CML11	89	.	.	.	.	.	.	92.4	975.6	.	.	.	.	.	.	.	.	73.5	.	.	.	.	214.05	.	96.65	871.53	.	.	2.40035	27.1902	17.3319	120.469	19.0976	83.8377	74	.	.	.	.	311	.	107.8	1033.4	.
03W	2.23734	0.001	0.001	0.998	CML14	.	.	.	.	.	.	.	.	.	.	.	.	.	.	.	.	.	73.5	.	.	.	.	214.05	.	96.65	871.53	.	.	2.40035	27.1902	17.3319	120.469	19.0976	83.8377	80	.	.	.	.	316	.	114.2	1068.2	.
03W	1.59826	0.002	0.005	0.993	CML154Q	84	.	.	.	.	188	.	90.8	990.8	.	.	2.04	31.652	10.464	169.282	44.98	23.58	73.5	.	.	.	.	214.05	.	96.65	871.53	.	.	2.40035	27.1902	17.3319	120.469	19.0976	83.8377	70	.	.	.	.	307	.	102.6	970.6	.
03W	1.78059	0.004	0.018	0.978	CML157Q	87	.	.	.	.	209	.	106.4	1025.8	.	.	.	.	.	.	.	.	73.5	.	.	.	.	214.05	.	96.65	871.53	.	.	2.40035	27.1902	17.3319	120.469	19.0976	83.8377	72	.	.	.	.	301	.	106.2	1091.2	.
03W	1.71605	0.01	0.018	0.972	CML158Q	96	.	.	.	.	.	.	127.5	1009.5	.	.	.	.	.	.	.	.	73.5	.	.	.	.	214.05	.	96.65	871.53	.	.	2.40035	27.1902	17.3319	120.469	19.0976	83.8377	76	.	.	.	.	310	.	116.2	975.4	.
03W	1.78059	0.01	0.301	0.689	CML218	86	.	.	.	.	221	.	117.2	906.2	.	.	1.9	22.7867	8.77333	116.287	13.4333	12.0667	73.5	.	.	.	.	214.05	.	96.65	871.53	.	.	2.40035	27.1902	17.3319	120.469	19.0976	83.8377	72	.	.	.	.	292	.	121	1039.8	.
03W	1.5442	0.059	0.053	0.888	CML220	76	.	.	.	.	154	.	88.4	919.2	.	.	2.8	25.99	13.734	127.36	17.48	32.24	73.5	.	.	.	.	214.05	.	96.65	871.53	.	.	2.40035	27.1902	17.3319	120.469	19.0976	83.8377	70	.	.	.	.	259	.	105.6	1072.4	.
03W	2.13726	0.003	0.002	0.995	CML228	87	.	.	.	.	186	.	85.6	1142.4	.	.	2.2	22.255	7.925	122.885	13.05	7.9	73.5	.	.	.	.	214.05	.	96.65	871.53	.	.	2.40035	27.1902	17.3319	120.469	19.0976	83.8377	76	.	.	.	.	283	.	110.4	1111.8	.
03W	1.81449	0.001	0.004	0.995	CML238	87	.	.	.	.	170	.	105.6	922.2	.	.	.	.	.	.	.	.	73.5	.	.	.	.	214.05	.	96.65	871.53	.	.	2.40035	27.1902	17.3319	120.469	19.0976	83.8377	70	.	.	.	.	276	.	116.6	914	.
03W	1.92369	0.003	0.006	0.991	CML247	91	.	.	.	.	.	.	100.2	932.4	.	.	.	.	.	.	.	.	73.5	.	.	.	.	214.05	.	96.65	871.53	.	.	2.40035	27.1902	17.3319	120.469	19.0976	83.8377	74	.	.	.	.	310	.	117.8	1042.2	.
03W	2.16332	0.001	0.002	0.997	CML258	.	.	.	.	.	.	.	.	.	.	.	.	.	.	.	.	.	73.5	.	.	.	.	214.05	.	96.65	871.53	.	.	2.40035	27.1902	17.3319	120.469	19.0976	83.8377	76	.	.	.	.	316	.	100.4	1026.4	.
03W	1.44411	0.016	0.004	0.98	CML261	.	.	.	.	.	.	.	98.2	1066.4	.	.	.	.	.	.	.	.	73.5	.	.	.	.	214.05	.	96.65	871.53	.	.	2.40035	27.1902	17.3319	120.469	19.0976	83.8377	76	.	.	.	.	316	.	105	1030.4	.
03W	2.29141	0.002	0.001	0.997	CML264	.	.	.	.	.	.	.	.	.	.	.	.	.	.	.	.	.	73.5	.	.	.	.	214.05	.	96.65	871.53	.	.	2.40035	27.1902	17.3319	120.469	19.0976	83.8377	80	.	.	.	.	302	.	117.8	1061.4	.
03W	2.18605	0.001	0.004	0.995	CML277	.	.	.	.	.	.	.	89.8	939.6	.	.	.	.	.	.	.	.	73.5	.	.	.	.	214.05	.	96.65	871.53	.	.	2.40035	27.1902	17.3319	120.469	19.0976	83.8377	76	.	.	.	.	311	.	112	1019.4	.
03W	1.96291	0.023	0.046	0.931	CML281	.	.	.	.	.	.	.	.	.	.	.	.	.	.	.	.	.	73.5	.	.	.	.	214.05	.	96.65	871.53	.	.	2.40035	27.1902	17.3319	120.469	19.0976	83.8377	84	.	.	.	.	325	.	104.6	1095.6	.
03W	2.18605	0.004	0.022	0.974	CML287	.	.	.	.	.	.	.	.	.	.	.	.	.	.	.	.	.	73.5	.	.	.	.	214.05	.	96.65	871.53	.	.	2.40035	27.1902	17.3319	120.469	19.0976	83.8377	78	.	.	.	.	334	.	101.6	1134.6	.
03W	1.88595	0.004	0.114	0.882	CML311	87	.	.	.	.	206.667	.	95.3333	909	.	.	.	.	.	.	.	.	73.5	.	.	.	.	214.05	.	96.65	871.53	.	.	2.40035	27.1902	17.3319	120.469	19.0976	83.8377	74	.	.	.	.	328	.	98.6	1031.4	.
03W	1.84958	0.003	0.002	0.995	CML314	82	.	.	.	.	227	.	99	972.2	.	.	2.5	25.85	13.9	129.62	23.3	65.4	73.5	.	.	.	.	214.05	.	96.65	871.53	.	.	2.40035	27.1902	17.3319	120.469	19.0976	83.8377	70	.	.	.	.	297	.	110.8	1082.8	.
03W	1.96291	0.027	0.008	0.965	CML321	.	.	.	.	.	.	.	.	.	.	.	.	.	.	.	.	.	73.5	.	.	.	.	214.05	.	96.65	871.53	.	.	2.40035	27.1902	17.3319	120.469	19.0976	83.8377	76	.	.	.	.	330	.	121.2	1141	.
03W	2.00373	0.01	0.005	0.985	CML322	84	.	.	.	.	186	.	104.8	840	.	.	1.8	23.91	8.52667	108.553	15	5.96667	73.5	.	.	.	.	214.05	.	96.65	871.53	.	.	2.40035	27.1902	17.3319	120.469	19.0976	83.8377	72	.	.	.	.	298	.	119.6	1015.8	.
03W	1.68528	0.007	0.34	0.653	CML323	80	.	.	.	.	156	.	95.2	956.6	.	.	1.88	26.92	6.364	133.076	23.94	18.24	73.5	.	.	.	.	214.05	.	96.65	871.53	.	.	2.40035	27.1902	17.3319	120.469	19.0976	83.8377	70	.	.	.	.	287	.	104.6	998.6	.
03W	1.57087	0.002	0.357	0.641	CML328	87	.	.	.	.	203	.	91.4	830.2	.	.	.	.	.	.	.	.	73.5	.	.	.	.	214.05	.	96.65	871.53	.	.	2.40035	27.1902	17.3319	120.469	19.0976	83.8377	74	.	.	.	.	286	.	106	958.8	.
03W	2.18605	0.002	0.003	0.995	CML331	.	.	.	.	.	.	.	.	.	.	.	.	.	.	.	.	.	73.5	.	.	.	.	214.05	.	96.65	871.53	.	.	2.40035	27.1902	17.3319	120.469	19.0976	83.8377	70	.	.	.	.	299	.	117.4	1066.6	.
03W	2.40919	0.002	0.003	0.995	CML332	95	.	.	.	.	.	.	.	.	.	.	.	.	.	.	.	.	73.5	.	.	.	.	214.05	.	96.65	871.53	.	.	2.40035	27.1902	17.3319	120.469	19.0976	83.8377	74	.	.	.	.	279	.	114.6	1051.6	.
03W	1.92369	0.013	0.029	0.958	CML333	87	.	.	.	.	224	.	108.2	933	.	.	.	.	.	.	.	.	73.5	.	.	.	.	214.05	.	96.65	871.53	.	.	2.40035	27.1902	17.3319	120.469	19.0976	83.8377	72	.	.	.	.	306	.	114.8	1001.2	.
03W	2.04629	0.002	0.004	0.994	CML341	91	.	.	.	.	.	.	113.6	1077.4	.	.	.	.	.	.	.	.	73.5	.	.	.	.	214.05	.	96.65	871.53	.	.	2.40035	27.1902	17.3319	120.469	19.0976	83.8377	78	.	.	.	.	312	.	101.8	1106.8	.
03W	2.18605	0.006	0.165	0.829	CML349	80	.	.	.	.	155	.	85	756.8	.	.	1.9	23.99	7.37	109.66	11.1	12.8	73.5	.	.	.	.	214.05	.	96.65	871.53	.	.	2.40035	27.1902	17.3319	120.469	19.0976	83.8377	70	.	.	.	.	314	.	110.6	946.8	.
03W	2.13726	0.001	0.002	0.997	CML38	89	.	.	.	.	.	.	126.6	788.8	.	.	.	.	.	.	.	.	73.5	.	.	.	.	214.05	.	96.65	871.53	.	.	2.40035	27.1902	17.3319	120.469	19.0976	83.8377	74	.	.	.	.	272.5	.	115.25	936.5	.
03W	2.50844	0.001	0.034	0.965	CML5	.	.	.	.	.	.	.	.	.	.	.	.	.	.	.	.	.	73.5	.	.	.	.	214.05	.	96.65	871.53	.	.	2.40035	27.1902	17.3319	120.469	19.0976	83.8377	82	.	.	.	.	337	.	108.8	1135.8	.
03W	2.09074	0.002	0.01	0.988	CML52	.	.	.	.	.	.	.	92.4	1081.4	.	.	.	.	.	.	.	.	73.5	.	.	.	.	214.05	.	96.65	871.53	.	.	2.40035	27.1902	17.3319	120.469	19.0976	83.8377	76	.	.	.	.	337	.	103.2	1065	.
03W	2.04629	0.006	0.028	0.966	CML69	89	.	.	.	.	.	.	119.8	1087.4	.	.	1.9	23.06	8.82	107.16	14.2	8.7	73.5	.	.	.	.	214.05	.	96.65	871.53	.	.	2.40035	27.1902	17.3319	120.469	19.0976	83.8377	74	.	.	.	.	323	.	116.6	1009.8	.
03W	1.62644	0.005	0.302	0.693	CML77	82	.	.	.	.	197	.	120.8	888.2	.	.	2.22	20.658	10.13	90.7	9.72	9	73.5	.	.	.	.	214.05	.	96.65	871.53	.	.	2.40035	27.1902	17.3319	120.469	19.0976	83.8377	70	.	.	.	.	285	.	102.8	939	.
03W	1.88595	0.014	0.001	0.985	CML9	.	.	.	.	.	.	.	.	.	.	.	.	.	.	.	.	.	73.5	.	.	.	.	214.05	.	96.65	871.53	.	.	2.40035	27.1902	17.3319	120.469	19.0976	83.8377	82	.	.	.	.	317	.	113.6	1036.8	.
03W	1.81449	0.015	0.218	0.767	CML91	87	.	.	.	.	195	.	114.4	777.4	.	.	.	.	.	.	.	.	73.5	.	.	.	.	214.05	.	96.65	871.53	.	.	2.40035	27.1902	17.3319	120.469	19.0976	83.8377	70	.	.	.	.	267	.	126.6	934.4	.
03W	1.39759	0.096	0.275	0.629	CML92	87	.	.	.	.	216	.	102.6	955.4	.	.	1.925	26.6975	10.5025	129.31	17.525	47.575	73.5	.	.	.	.	214.05	.	96.65	871.53	.	.	2.40035	27.1902	17.3319	120.469	19.0976	83.8377	72	.	.	.	.	305	.	111	1001.6	.
03W	1.5442	0.147	0.847	0.006	CMV3	54	.	.	.	.	127	.	.	.	.	.	1.74	23.92	13	118.554	11.42	41.36	73.5	.	.	.	.	214.05	.	96.65	871.53	.	.	2.40035	27.1902	17.3319	120.469	19.0976	83.8377	59	.	.	.	.	243	.	103.2	908	.
03W	1.57087	0.013	0.928	0.059	CO109	.	.	.	.	.	.	.	.	.	.	.	.	.	.	.	.	.	73.5	.	.	.	.	214.05	.	96.65	871.53	.	.	2.40035	27.1902	17.3319	120.469	19.0976	83.8377	60	.	.	.	.	243	.	107.8	941.6	.
03W	1.76929	0.009	0.647	0.344	CO255	.	.	.	.	.	.	.	.	.	.	.	.	.	.	.	.	.	73.5	.	.	.	.	214.05	.	96.65	871.53	.	.	2.40035	27.1902	17.3319	120.469	19.0976	83.8377	56	.	.	.	.	237	.	117.6	878.4	.
03W	1.52147	0.004	0.614	0.382	D940Y	89	.	.	.	.	.	.	109.6	979.2	.	.	.	.	.	.	.	.	73.5	.	.	.	.	214.05	.	96.65	871.53	.	.	2.40035	27.1902	17.3319	120.469	19.0976	83.8377	78	.	.	.	.	308.333	.	113.25	1131.5	.
03W	1.44411	0.018	0.98	0.002	DE1	76	.	.	.	.	143	.	121.2	802.8	.	.	3.025	28.0675	18.115	155.165	26	101.425	73.5	.	.	.	.	214.05	.	96.65	871.53	.	.	2.40035	27.1902	17.3319	120.469	19.0976	83.8377	70	.	.	.	.	295	.	120.8	944.6	.
03W	1.39759	0.02	0.979	0.001	DE2	80	.	.	.	.	150	.	121	736	.	.	.	.	.	.	.	.	73.5	.	.	.	.	214.05	.	96.65	871.53	.	.	2.40035	27.1902	17.3319	120.469	19.0976	83.8377	70	.	.	.	.	278	.	120.8	960.6	.
03W	1.0074	0.779	0.218	0.003	DE811	80	.	.	.	.	210	.	81.6	866.8	.	.	2.375	21.3875	18.71	136.335	12.825	79.8	73.5	.	.	.	.	214.05	.	96.65	871.53	.	.	2.40035	27.1902	17.3319	120.469	19.0976	83.8377	70	.	.	.	.	282	.	100.2	908.8	.
03W	1.71605	0.006	0.923	0.071	E2558W	78	.	.	.	.	182	.	108.2	991.8	.	.	.	.	.	.	.	.	73.5	.	.	.	.	214.05	.	96.65	871.53	.	.	2.40035	27.1902	17.3319	120.469	19.0976	83.8377	70	.	.	.	.	297	.	106	1064.8	.
03W	2.04629	0.001	0.461	0.538	EP1	56	.	.	.	.	128	.	78	561	.	.	2.08	23.134	10.552	101.032	9.16	35.94	73.5	.	.	.	.	214.05	.	96.65	871.53	.	.	2.40035	27.1902	17.3319	120.469	19.0976	83.8377	57	.	.	.	.	218	.	115	821.6	.
03W	2.04629	0.002	0.534	0.464	F2	59	.	.	.	.	111	.	68.4	600.2	.	.	1.56	18.708	10.458	118.752	6.18	36.32	73.5	.	.	.	.	214.05	.	96.65	871.53	.	.	2.40035	27.1902	17.3319	120.469	19.0976	83.8377	57	.	.	.	.	205	.	99.4	818.6	.
03W	1.5442	0.026	0.421	0.553	F2834T	76	.	.	.	.	158	.	80.8	641.2	.	.	3.1	20.35	12.3133	114.183	11	22.6333	73.5	.	.	.	.	214.05	.	96.65	871.53	.	.	2.40035	27.1902	17.3319	120.469	19.0976	83.8377	72	.	.	.	.	271	.	97.6	1057	.
03W	1.78059	0.01	0.62	0.37	F44	84	.	.	.	.	201	.	72.6	828.8	.	.	.	.	.	.	.	.	73.5	.	.	.	.	214.05	.	96.65	871.53	.	.	2.40035	27.1902	17.3319	120.469	19.0976	83.8377	74	.	.	.	.	299	.	94.2	1097	.
03W	1.84958	0.005	0.745	0.25	F6	87	.	.	.	.	208	.	107.6	964.2	.	.	1.95	16.83	13.39	98.27	7.55	4.5	73.5	.	.	.	.	214.05	.	96.65	871.53	.	.	2.40035	27.1902	17.3319	120.469	19.0976	83.8377	74	.	.	.	.	298	.	101	973	.
03W	2.00373	0.004	0.979	0.017	GA209	.	.	.	.	.	.	.	.	.	.	.	.	.	.	.	.	.	73.5	.	.	.	.	214.05	.	96.65	871.53	.	.	2.40035	27.1902	17.3319	120.469	19.0976	83.8377	72	.	.	.	.	301	.	97	1005.6	.
03W	1.92369	0.008	0.839	0.153	GT112	89	.	.	.	.	223	.	131.4	978.6	.	.	.	.	.	.	.	.	73.5	.	.	.	.	214.05	.	96.65	871.53	.	.	2.40035	27.1902	17.3319	120.469	19.0976	83.8377	76	.	.	.	.	342	.	116.2	952.6	.
03W	1.03865	0.753	0.209	0.038	H105W	72	.	.	.	.	168.333	.	92.3333	856.667	.	.	2.1	29.77	9.34	154.11	28	49.2	73.5	.	.	.	.	214.05	.	96.65	871.53	.	.	2.40035	27.1902	17.3319	120.469	19.0976	83.8377	64	.	.	.	.	240	.	103.8	952.4	.
03W	1.23054	0.714	0.281	0.005	H84	72	.	.	.	.	182	.	82.8	735.2	.	.	2.88	21.638	19.072	116.81	19.16	64.56	73.5	.	.	.	.	214.05	.	96.65	871.53	.	.	2.40035	27.1902	17.3319	120.469	19.0976	83.8377	70	.	.	.	.	270	.	103.6	863.6	.
03W	0.799757	0.997	0.002	0.001	H91	72	.	.	.	.	180	.	92.4	845.4	.	.	2.73333	20.5867	14.65	150.267	17.9667	57.3	73.5	.	.	.	.	214.05	.	96.65	871.53	.	.	2.40035	27.1902	17.3319	120.469	19.0976	83.8377	70	.	.	.	.	244	.	110.4	971.8	.
03W	1.84958	0.001	0.898	0.101	H95	74	.	.	.	.	168	.	106.6	806.8	.	.	2.43333	27.43	13.6133	127.367	15.7667	76.0667	73.5	.	.	.	.	214.05	.	96.65	871.53	.	.	2.40035	27.1902	17.3319	120.469	19.0976	83.8377	70	.	.	.	.	261	.	106.6	1017.4	.
03W	1.84958	0.001	0.997	0.002	H99	66	.	.	.	.	118	.	86.4	695	.	.	2.56	22.08	13.388	138.192	16.26	47.88	73.5	.	.	.	.	214.05	.	96.65	871.53	.	.	2.40035	27.1902	17.3319	120.469	19.0976	83.8377	66	.	.	.	.	261	.	108.6	915.8	.
03W	1.51822	0.207	0.019	0.774	Hi27	84	.	.	.	.	201	.	68.6	915.4	.	.	.	.	.	.	.	.	73.5	.	.	.	.	214.05	.	96.65	871.53	.	.	2.40035	27.1902	17.3319	120.469	19.0976	83.8377	74	.	.	.	.	271	.	94.2	1030.4	.
03W	1.65542	0	0	0	HP301	73	.	.	.	.	189	.	86.8	909	.	.	0.94	19.602	9.668	128.568	11.8	14.36	73.5	.	.	.	.	214.05	.	96.65	871.53	.	.	2.40035	27.1902	17.3319	120.469	19.0976	83.8377	68	.	.	.	.	279	.	100.6	1060.8	.
03W	1.65542	0.079	0.898	0.023	Hy	74	.	.	.	.	174	.	89.8	757.4	.	.	2.7	27.322	16.144	115.236	18.1	66.5	73.5	.	.	.	.	214.05	.	96.65	871.53	.	.	2.40035	27.1902	17.3319	120.469	19.0976	83.8377	68	.	.	.	.	266	.	105.4	926.6	.
03W	1.78059	0.002	0.539	0.459	I137TN	82	.	.	.	.	168	.	82.6	779.6	.	.	.	.	.	.	.	.	73.5	.	.	.	.	214.05	.	96.65	871.53	.	.	2.40035	27.1902	17.3319	120.469	19.0976	83.8377	70	.	.	.	.	308	.	104.6	959.8	.
03W	1.23054	0.23	0.767	0.003	I205	74	.	.	.	.	150	.	96	779	.	.	.	.	.	.	.	.	73.5	.	.	.	.	214.05	.	96.65	871.53	.	.	2.40035	27.1902	17.3319	120.469	19.0976	83.8377	68	.	.	.	.	255	.	112.6	932.4	.
03W	1.96291	0	0	0	I29	62	.	.	.	.	142	.	.	.	.	.	0.775	20.66	9.385	90.1875	9.5	19.625	73.5	.	.	.	.	214.05	.	96.65	871.53	.	.	2.40035	27.1902	17.3319	120.469	19.0976	83.8377	61	.	.	.	.	226	.	111	930.6	.
03W	1.96291	0	0	0	IA2132	70	.	.	.	.	137	.	83.4	729	.	.	1.36667	17.8267	15.11	104.677	5.53333	28.2333	73.5	.	.	.	.	214.05	.	96.65	871.53	.	.	2.40035	27.1902	17.3319	120.469	19.0976	83.8377	64	.	.	.	.	236	.	101.2	929.6	.
03W	1.78059	0	0	0	Ia5125	76	.	.	.	.	90	.	56.5	740.5	.	.	.	.	.	.	.	.	73.5	.	.	.	.	214.05	.	96.65	871.53	.	.	2.40035	27.1902	17.3319	120.469	19.0976	83.8377	63	.	.	.	.	277	.	105	1006.8	.
03W	1.5442	0	0	0	IDS28	70	.	.	.	.	169	.	58.2	714.2	.	.	1.25	18.89	10.65	99.845	7.975	24.95	73.5	.	.	.	.	214.05	.	96.65	871.53	.	.	2.40035	27.1902	17.3319	120.469	19.0976	83.8377	66	.	.	.	.	266	.	90.8	922	.
03W	1.78059	0	0	0	IDS69	76	.	.	.	.	130	.	88	655.6	.	.	0.9	14.7633	9.65	115.36	5.26667	21.1	73.5	.	.	.	.	214.05	.	96.65	871.53	.	.	2.40035	27.1902	17.3319	120.469	19.0976	83.8377	66	.	.	.	.	288	.	104.2	1007.8	.
03W	1.65542	0	0	0	IDS91	70	.	.	.	.	144	.	87.8	798	.	.	1.18	19.234	8.198	138.328	11.84	32.04	73.5	.	.	.	.	214.05	.	96.65	871.53	.	.	2.40035	27.1902	17.3319	120.469	19.0976	83.8377	68	.	.	.	.	273	.	107.2	1032.2	.
03W	1.78059	0	0	0	Il101t	66	.	.	.	.	128	.	.	.	.	.	1.82	20.788	13.968	107.198	7.6	31.36	73.5	.	.	.	.	214.05	.	96.65	871.53	.	.	2.40035	27.1902	17.3319	120.469	19.0976	83.8377	61	.	.	.	.	226	.	84	933.2	.
03W	1.65542	0	0	0	IL14H	66	.	.	.	.	190	.	73.8	861.8	.	.	2.66	24.194	14.222	115.15	10.72	56.14	73.5	.	.	.	.	214.05	.	96.65	871.53	.	.	2.40035	27.1902	17.3319	120.469	19.0976	83.8377	65	.	.	.	.	262	.	93.6	1021.8	.
03W	1.44411	0	0	0	IL677A	70	.	.	.	.	150	.	92.6667	684	.	.	.	.	.	.	.	.	73.5	.	.	.	.	214.05	.	96.65	871.53	.	.	2.40035	27.1902	17.3319	120.469	19.0976	83.8377	66	.	.	.	.	280	.	115.6	850.8	.
03W	1.81449	0.087	0.886	0.027	K148	76	.	.	.	.	191	.	81.6	876.2	.	.	1.68	20.43	13.034	112.876	14.08	15.12	73.5	.	.	.	.	214.05	.	96.65	871.53	.	.	2.40035	27.1902	17.3319	120.469	19.0976	83.8377	70	.	.	.	.	298	.	108.4	1026	.
03W	1.5442	0.11	0.873	0.017	K4	80	.	.	.	.	212	.	116	840.2	.	.	1.85	22.045	12.545	143.04	16.05	39.6	73.5	.	.	.	.	214.05	.	96.65	871.53	.	.	2.40035	27.1902	17.3319	120.469	19.0976	83.8377	70	.	.	.	.	291	.	120	1009.6	.
03W	1.5329	0.01	0.98	0.01	K55	76	.	.	.	.	157	.	85.6	735.8	.	.	2.23333	23.4967	10.1733	75.6	7.23333	17.3333	73.5	.	.	.	.	214.05	.	96.65	871.53	.	.	2.40035	27.1902	17.3319	120.469	19.0976	83.8377	68	.	.	.	.	253	.	116.6	967.2	.
03W	1.84958	0.033	0.965	0.002	K64	82	.	.	.	.	194	.	94	864.6	.	.	2.325	22.8525	13.73	104.797	15.225	20.45	73.5	.	.	.	.	214.05	.	96.65	871.53	.	.	2.40035	27.1902	17.3319	120.469	19.0976	83.8377	70	.	.	.	.	296	.	100.2	1002.8	.
03W	2.11453	0.003	0.017	0.98	Ki11	89	.	.	.	.	.	.	112.8	1017	.	.	.	.	.	.	.	.	73.5	.	.	.	.	214.05	.	96.65	871.53	.	.	2.40035	27.1902	17.3319	120.469	19.0976	83.8377	72	.	.	.	.	274	.	119.2	975	.
03W	2.29141	0.003	0.003	0.994	Ki14	89	.	.	.	.	.	.	107.8	915	.	.	.	.	.	.	.	.	73.5	.	.	.	.	214.05	.	96.65	871.53	.	.	2.40035	27.1902	17.3319	120.469	19.0976	83.8377	74	.	.	.	.	306	.	113	993.8	.
03W	1.92369	0.001	0.018	0.981	Ki2007	84	.	.	.	.	199	.	124.6	807.6	.	.	.	.	.	.	.	.	73.5	.	.	.	.	214.05	.	96.65	871.53	.	.	2.40035	27.1902	17.3319	120.469	19.0976	83.8377	70	.	.	.	.	285	.	128.2	1012.4	.
03W	2.09074	0.005	0.002	0.993	Ki2021	.	.	.	.	.	.	.	134	1021.4	.	.	.	.	.	.	.	.	73.5	.	.	.	.	214.05	.	96.65	871.53	.	.	2.40035	27.1902	17.3319	120.469	19.0976	83.8377	76	.	.	.	.	302	.	112.2	1023.4	.
03W	2.29141	0.004	0.005	0.991	Ki21	84	.	.	.	.	.	.	97.8	774.2	.	.	2.2	20.78	14.668	116.454	10.74	28.56	73.5	.	.	.	.	214.05	.	96.65	871.53	.	.	2.40035	27.1902	17.3319	120.469	19.0976	83.8377	76	.	.	.	.	294	.	114	1090	.
03W	2.09074	0.001	0.393	0.606	Ki3	89	.	.	.	.	.	.	112.4	945.4	.	.	.	.	.	.	.	.	73.5	.	.	.	.	214.05	.	96.65	871.53	.	.	2.40035	27.1902	17.3319	120.469	19.0976	83.8377	70	.	.	.	.	280	.	119.6	954.6	.
03W	1.84958	0.001	0.002	0.997	Ki43	89	.	.	.	.	156	.	97.6	1009.6	.	.	1.35	21.3	9.22	110.64	9.75	10.9	73.5	.	.	.	.	214.05	.	96.65	871.53	.	.	2.40035	27.1902	17.3319	120.469	19.0976	83.8377	74	.	.	.	.	309	.	103.8	1026	.
03W	1.84958	0.029	0.048	0.923	Ki44	87	.	.	.	.	165	.	117.6	862.4	.	.	.	.	.	.	.	.	73.5	.	.	.	.	214.05	.	96.65	871.53	.	.	2.40035	27.1902	17.3319	120.469	19.0976	83.8377	74	.	.	.	.	281	.	117.8	1021.2	.
03W	1.70475	0.008	0.859	0.133	KY21	82	.	.	.	.	188	.	104	883.8	.	.	2.68	22.76	15.358	110.166	18.44	23.64	73.5	.	.	.	.	214.05	.	96.65	871.53	.	.	2.40035	27.1902	17.3319	120.469	19.0976	83.8377	72	.	.	.	.	301	.	93.6	970.4	.
03W	2.40919	0.011	0.732	0.257	Ky226	78	.	.	.	.	197	.	86.6	899.6	.	.	2.375	25.3875	12.3525	127.565	27.675	47.375	73.5	.	.	.	.	214.05	.	96.65	871.53	.	.	2.40035	27.1902	17.3319	120.469	19.0976	83.8377	70	.	.	.	.	290	.	92	1034.8	.
03W	1.4929	0.134	0.709	0.157	Ky228	78	.	.	.	.	187	.	104.8	859.2	.	.	2.12	21.708	13.234	141.858	19.8	37.24	73.5	.	.	.	.	214.05	.	96.65	871.53	.	.	2.40035	27.1902	17.3319	120.469	19.0976	83.8377	72	.	.	.	.	292	.	95.4	949.4	.
03W	1.81449	0.001	0.99	0.009	L317	76	.	.	.	.	211	.	110.8	695.6	.	.	2.025	22.35	12.0575	146.53	21.7	37.05	73.5	.	.	.	.	214.05	.	96.65	871.53	.	.	2.40035	27.1902	17.3319	120.469	19.0976	83.8377	70	.	.	.	.	289	.	108.6	912.8	.
03W	1.78059	0.007	0.297	0.696	L578	84	.	.	.	.	242	.	97.6	986.8	.	.	.	.	.	.	.	.	73.5	.	.	.	.	214.05	.	96.65	871.53	.	.	2.40035	27.1902	17.3319	120.469	19.0976	83.8377	72	.	.	.	.	319	.	100	925	.
03W	1.37512	0.012	0.849	0.139	M14	72	.	.	.	.	156	.	96.6	696.2	.	.	2.12	23.378	13.564	145.336	16.58	73.66	73.5	.	.	.	.	214.05	.	96.65	871.53	.	.	2.40035	27.1902	17.3319	120.469	19.0976	83.8377	68	.	.	.	.	257	.	114.2	927.8	.
03W	1.68528	0.002	0.996	0.002	M162W	87	.	.	.	.	171	.	100	684.2	.	.	2.54	18.368	12.67	79.844	7.58	14.4	73.5	.	.	.	.	214.05	.	96.65	871.53	.	.	2.40035	27.1902	17.3319	120.469	19.0976	83.8377	74	.	.	.	.	310	.	111	870.2	.
03W	2.02356	0.012	0.404	0.584	M37W	82	.	.	.	.	194	.	114.4	912.6	.	.	2.03333	21.7967	6.39333	83.9133	9	13.8667	73.5	.	.	.	.	214.05	.	96.65	871.53	.	.	2.40035	27.1902	17.3319	120.469	19.0976	83.8377	70	.	.	.	.	298	.	115.6	1000.4	.
03W	1.88595	0.007	0.854	0.139	MEF156-55-2	62	.	.	.	.	155	.	.	.	.	.	1.9	16.4775	11.8975	72.795	4.65	19.85	73.5	.	.	.	.	214.05	.	96.65	871.53	.	.	2.40035	27.1902	17.3319	120.469	19.0976	83.8377	61	.	.	.	.	239	.	103.2	938.8	.
03W	2.29141	0.001	0.998	0.001	MO17	72	.	.	.	.	179	.	105.6	751.8	.	.	2.96	19.21	15.348	162.382	16.2	63.24	73.5	.	.	.	.	214.05	.	96.65	871.53	.	.	2.40035	27.1902	17.3319	120.469	19.0976	83.8377	68	.	.	.	.	268	.	113.8	952.6	.
03W	2.00373	0.011	0.307	0.682	Mo18W	87	.	.	.	.	.	.	90	1033.4	.	.	.	.	.	.	.	.	73.5	.	.	.	.	214.05	.	96.65	871.53	.	.	2.40035	27.1902	17.3319	120.469	19.0976	83.8377	74	.	.	.	.	296	.	110	1055.4	.
03W	1.68528	0.004	0.828	0.168	Mo1W	76	.	.	.	.	165	.	122.4	663.4	.	.	2.25	23.9175	17.585	111.957	15.5	62.05	73.5	.	.	.	.	214.05	.	96.65	871.53	.	.	2.40035	27.1902	17.3319	120.469	19.0976	83.8377	65	.	.	.	.	256	.	121.6	927.2	.
03W	1.5442	0.108	0.727	0.165	MO24W	78	.	.	.	.	217	.	83.2	1053.6	.	.	.	.	.	.	.	.	73.5	.	.	.	.	214.05	.	96.65	871.53	.	.	2.40035	27.1902	17.3319	120.469	19.0976	83.8377	70	.	.	.	.	299	.	116.4	981.8	.
03W	1.37512	0.002	0.996	0.002	Mo44	72	.	.	.	.	197	.	81.4	901.8	.	.	2.62	24.83	15.69	154.222	29.38	70.24	73.5	.	.	.	.	214.05	.	96.65	871.53	.	.	2.40035	27.1902	17.3319	120.469	19.0976	83.8377	68	.	.	.	.	276	.	99.2	1026.6	.
03W	1.65542	0.252	0.516	0.232	Mo45	76	.	.	.	.	223	.	104.2	1007.6	.	.	1.88	21.734	14.484	137.92	18.5	57.02	73.5	.	.	.	.	214.05	.	96.65	871.53	.	.	2.40035	27.1902	17.3319	120.469	19.0976	83.8377	70	.	.	.	.	282	.	111.4	1015.6	.
03W	1.57087	0.152	0.838	0.01	Mo46	72	.	.	.	.	216	.	97.8	860	.	.	2.94	25.336	15.402	119.258	21.32	44.28	73.5	.	.	.	.	214.05	.	96.65	871.53	.	.	2.40035	27.1902	17.3319	120.469	19.0976	83.8377	68	.	.	.	.	281	.	111.4	1013.4	.
03W	1.62644	0.002	0.996	0.002	MoG	76	.	.	.	.	214	.	126	873.8	.	.	2.52	26.688	12.844	104.174	20.6	40.34	73.5	.	.	.	.	214.05	.	96.65	871.53	.	.	2.40035	27.1902	17.3319	120.469	19.0976	83.8377	65	.	.	.	.	293	.	131.4	1001.8	.
03W	1.5442	0.102	0.641	0.257	Mp339	82	.	.	.	.	179	.	117.8	644.4	.	.	2.46667	23.5367	10.1767	110.137	15.0333	5.56667	73.5	.	.	.	.	214.05	.	96.65	871.53	.	.	2.40035	27.1902	17.3319	120.469	19.0976	83.8377	72	.	.	.	.	312	.	120	960.6	.
03W	1.78059	0.002	0.884	0.114	MS1334	62	.	.	.	.	175	.	.	.	.	.	1.68	20.162	12.206	133.666	14.58	27.36	73.5	.	.	.	.	214.05	.	96.65	871.53	.	.	2.40035	27.1902	17.3319	120.469	19.0976	83.8377	61	.	.	.	.	242	.	99	1014.4	.
03W	1.39759	0.063	0.865	0.072	MS153	68	.	.	.	.	167	.	102.6	623.4	.	.	3.52	26.356	17.166	123.058	18.12	85.92	73.5	.	.	.	.	214.05	.	96.65	871.53	.	.	2.40035	27.1902	17.3319	120.469	19.0976	83.8377	58	.	.	.	.	271	.	116.8	924.2	.
03W	1.51822	0.002	0.997	0.001	MS71	70	.	.	.	.	148	.	81.6	808.4	.	.	2.525	24.045	11.525	140.52	21.525	56.175	73.5	.	.	.	.	214.05	.	96.65	871.53	.	.	2.40035	27.1902	17.3319	120.469	19.0976	83.8377	66	.	.	.	.	251	.	106.2	936.4	.
03W	1.44548	0.004	0.765	0.231	Mt42	57	.	.	.	.	126	.	.	.	.	.	1.3	19.41	10.6975	123.022	8.075	35.45	73.5	.	.	.	.	214.05	.	96.65	871.53	.	.	2.40035	27.1902	17.3319	120.469	19.0976	83.8377	59	.	.	.	.	225	.	110.6	801.2	.
03W	0.377763	0.998	0.001	0.001	N192	68	.	.	.	.	142	.	92.2	736.4	.	.	2.68	25.44	12.082	125.072	17.66	57.2	73.5	.	.	.	.	214.05	.	96.65	871.53	.	.	2.40035	27.1902	17.3319	120.469	19.0976	83.8377	68	.	.	.	.	233	.	97	921.6	.
03W	1.0229	0.551	0.447	0.002	N28HT	76	.	.	.	.	185	.	103.4	775.6	.	.	1.82	24.56	14.712	99.772	13.64	36.98	73.5	.	.	.	.	214.05	.	96.65	871.53	.	.	2.40035	27.1902	17.3319	120.469	19.0976	83.8377	70	.	.	.	.	262	.	116.4	921	.
03W	1.71605	0.017	0.98	0.003	N6	72	.	.	.	.	161	.	78.8	842.6	.	.	2.6	26.712	15.262	147.32	25.1	77.6	73.5	.	.	.	.	214.05	.	96.65	871.53	.	.	2.40035	27.1902	17.3319	120.469	19.0976	83.8377	64	.	.	.	.	253	.	110.6	886.8	.
03W	1.0229	0.494	0.503	0.003	N7A	72	.	.	.	.	163	.	89	818.6	.	.	3.02	23.778	18.384	141.862	26.18	94.58	73.5	.	.	.	.	214.05	.	96.65	871.53	.	.	2.40035	27.1902	17.3319	120.469	19.0976	83.8377	68	.	.	.	.	253	.	110.2	976.8	.
03W	1.39759	0.004	0.874	0.122	NC222	86	.	.	.	.	181	.	96.4	891.2	.	.	.	.	.	.	.	.	73.5	.	.	.	.	214.05	.	96.65	871.53	.	.	2.40035	27.1902	17.3319	120.469	19.0976	83.8377	72	.	.	.	.	283	.	113.2	1004.8	.
03W	1.4929	0.004	0.994	0.002	NC230	80	.	.	.	.	151	.	120	715.8	.	.	2.54	25.692	12.206	115.502	15.8	68.4	73.5	.	.	.	.	214.05	.	96.65	871.53	.	.	2.40035	27.1902	17.3319	120.469	19.0976	83.8377	72	.	.	.	.	258	.	127.2	955	.
03W	1.65542	0.068	0.839	0.093	NC232	80	.	.	.	.	154	.	118.2	803.8	.	.	2.34	29.81	13.49	122.932	21.62	34.42	73.5	.	.	.	.	214.05	.	96.65	871.53	.	.	2.40035	27.1902	17.3319	120.469	19.0976	83.8377	72	.	.	.	.	281	.	119.8	970	.
03W	1.42058	0.023	0.974	0.003	NC236	84	.	.	.	.	166	.	108.2	809.6	.	.	2.2	17.4667	10.59	81.29	5.7	7	73.5	.	.	.	.	214.05	.	96.65	871.53	.	.	2.40035	27.1902	17.3319	120.469	19.0976	83.8377	74	.	.	.	.	300	.	116.8	1042.4	.
03W	2.18605	0.004	0.989	0.007	NC238	89	.	.	.	.	152	.	110.2	849.8	.	.	.	.	.	.	.	.	73.5	.	.	.	.	214.05	.	96.65	871.53	.	.	2.40035	27.1902	17.3319	120.469	19.0976	83.8377	74	.	.	.	.	326	.	112.2	1014.6	.
03W	1.37512	0.941	0.057	0.002	NC250	76	.	.	.	.	164	.	77.8	677.4	.	.	2.325	22.51	13.202	101.314	14.58	38.46	73.5	.	.	.	.	214.05	.	96.65	871.53	.	.	2.40035	27.1902	17.3319	120.469	19.0976	83.8377	70	.	.	.	.	257	.	110.2	897.4	.
03W	1.51822	0.001	0.997	0.002	NC258	78	.	.	.	.	195	.	100.6	935.4	.	.	2.24	27.066	10.814	107.378	18.24	28.52	73.5	.	.	.	.	214.05	.	96.65	871.53	.	.	2.40035	27.1902	17.3319	120.469	19.0976	83.8377	74	.	.	.	.	303	.	108	1086.8	.
03W	1.28996	0.005	0.992	0.003	NC260	76	.	.	.	.	217	.	90.8	874.6	.	.	2.325	21.3775	11.5575	133.863	18.55	22.25	73.5	.	.	.	.	214.05	.	96.65	871.53	.	.	2.40035	27.1902	17.3319	120.469	19.0976	83.8377	70	.	.	.	.	295	.	110	971	.
03W	1.39759	0.007	0.991	0.002	NC262	66	.	.	.	.	107	.	91.8	767.6	.	.	3.08	27.206	15.596	109.906	17.3	63.12	73.5	.	.	.	.	214.05	.	96.65	871.53	.	.	2.40035	27.1902	17.3319	120.469	19.0976	83.8377	68	.	.	.	.	277	.	112	920.2	.
03W	2.09074	0.015	0.018	0.967	NC264	76	.	.	.	.	174	.	100.8	888.2	.	.	2.54	23.262	15.81	111.946	14.12	58.54	73.5	.	.	.	.	214.05	.	96.65	871.53	.	.	2.40035	27.1902	17.3319	120.469	19.0976	83.8377	70	.	.	.	.	269	.	106.6	1020	.
03W	0.112879	0.999	0.001	1.1e-16	NC292	70	.	.	.	.	172	.	97	750.6	.	.	2.5	26.372	18.186	96.444	17.9	58.94	73.5	.	.	.	.	214.05	.	96.65	871.53	.	.	2.40035	27.1902	17.3319	120.469	19.0976	83.8377	72	.	.	.	.	228	.	98.6	856.4	.
03W	0.369599	0.998	0.001	0.001	NC294	76	.	.	.	.	221	.	99.8	703.2	.	.	1.82	18.87	15.416	87.876	9.16	37.92	73.5	.	.	.	.	214.05	.	96.65	871.53	.	.	2.40035	27.1902	17.3319	120.469	19.0976	83.8377	72	.	.	.	.	257	.	112.4	795.6	.
03W	1.59826	0.002	0.001	0.997	NC296	82	.	.	.	.	198	.	105	966.2	.	.	2.15	20.34	8.305	127.8	9.95	5.85	73.5	.	.	.	.	214.05	.	96.65	871.53	.	.	2.40035	27.1902	17.3319	120.469	19.0976	83.8377	74	.	.	.	.	298	.	106.2	1100.2	.
03W	1.65542	0.002	0.001	0.997	NC296A	82	.	.	.	.	189	.	96.2	954	.	.	2.36667	22.26	10.46	123.153	10.1333	5.4	73.5	.	.	.	.	214.05	.	96.65	871.53	.	.	2.40035	27.1902	17.3319	120.469	19.0976	83.8377	70	.	.	.	.	285	.	111.8	1060	.
03W	1.81449	0.001	0.001	0.998	NC298	80	.	.	.	.	179	.	96.2	640.2	.	.	2.5	18.1333	14.6967	116.367	10.2333	32.3667	73.5	.	.	.	.	214.05	.	96.65	871.53	.	.	2.40035	27.1902	17.3319	120.469	19.0976	83.8377	72	.	.	.	.	286	.	116	978.2	.
03W	1.78059	0.002	0.003	0.995	NC300	89	.	.	.	.	205	.	71.6	880.2	.	.	.	.	.	.	.	.	73.5	.	.	.	.	214.05	.	96.65	871.53	.	.	2.40035	27.1902	17.3319	120.469	19.0976	83.8377	72	.	.	.	.	302	.	108.8	999.6	.
03W	1.81449	0.002	0.003	0.995	NC302	74	.	.	.	.	167	.	84.4	977	.	.	2.28	19.89	12.804	116.692	9.42	28.82	73.5	.	.	.	.	214.05	.	96.65	871.53	.	.	2.40035	27.1902	17.3319	120.469	19.0976	83.8377	70	.	.	.	.	294	.	106.6	1005.6	.
03W	2.04629	0.001	0.002	0.997	NC304	.	.	.	.	.	.	.	.	.	.	.	.	.	.	.	.	.	73.5	.	.	.	.	214.05	.	96.65	871.53	.	.	2.40035	27.1902	17.3319	120.469	19.0976	83.8377	72	.	.	.	.	307	.	113.2	1101.2	.
03W	0.345502	0.998	0.001	0.001	NC306	76	.	.	.	.	196	.	92	782.6	.	.	2.74	18.964	16.572	96.59	7.78	36.24	73.5	.	.	.	.	214.05	.	96.65	871.53	.	.	2.40035	27.1902	17.3319	120.469	19.0976	83.8377	.	.	.	.	.	242.5	.	94	888.75	.
03W	0.306586	0.998	0.001	0.001	NC308	74	.	.	.	.	192	.	84.2	799.2	.	.	2.44	20.438	13.524	104.972	11.42	22.1	73.5	.	.	.	.	214.05	.	96.65	871.53	.	.	2.40035	27.1902	17.3319	120.469	19.0976	83.8377	74	.	.	.	.	256	.	99.4	884	.
03W	0.164504	0.999	0.001	1.1e-16	NC310	72	.	.	.	.	191	.	95	810.6	.	.	1.8	26.582	12.048	108.558	14.22	59.92	73.5	.	.	.	.	214.05	.	96.65	871.53	.	.	2.40035	27.1902	17.3319	120.469	19.0976	83.8377	72	.	.	.	.	249	.	103.4	946.4	.
03W	0.291434	0.998	0.001	0.001	NC312	76	.	.	.	.	181	.	91.2	791	.	.	2.8	21.882	14.794	107.064	10.88	51.94	73.5	.	.	.	.	214.05	.	96.65	871.53	.	.	2.40035	27.1902	17.3319	120.469	19.0976	83.8377	74	.	.	.	.	250	.	93.2	833.2	.
03W	0.607073	0.998	0.001	0.001	NC314	74	.	.	.	.	171	.	67	704	.	.	2.45	22.985	14.945	128.895	13.4	67.3	73.5	.	.	.	.	214.05	.	96.65	871.53	.	.	2.40035	27.1902	17.3319	120.469	19.0976	83.8377	70	.	.	.	.	269	.	99.6	923.8	.
03W	1.96291	0.002	0.032	0.966	NC318	82	.	.	.	.	159	.	96.2	959	.	.	1.88	17.428	12.952	111.244	8.14	23.72	73.5	.	.	.	.	214.05	.	96.65	871.53	.	.	2.40035	27.1902	17.3319	120.469	19.0976	83.8377	70	.	.	.	.	285	.	100.4	1118.4	.
03W	1.96291	0.004	0.005	0.991	NC320	82	.	.	.	.	210	.	99	1037.4	.	.	2.24	22.41	15.82	115.156	11.9	42.66	73.5	.	.	.	.	214.05	.	96.65	871.53	.	.	2.40035	27.1902	17.3319	120.469	19.0976	83.8377	74	.	.	.	.	297	.	86.2	989	.
03W	0.151346	0.996	0.001	0.003	NC322	82	.	.	.	.	190	.	95	867.8	.	.	2.18	19.02	13.55	105.254	9.82	29.94	73.5	.	.	.	.	214.05	.	96.65	871.53	.	.	2.40035	27.1902	17.3319	120.469	19.0976	83.8377	70	.	.	.	.	283	.	105.8	1070.2	.
03W	0.138358	0.999	0.001	1.1e-16	NC324	74	.	.	.	.	181	.	66.8	761.2	.	.	7.2	22.44	14.485	89.8725	8.975	37.4	73.5	.	.	.	.	214.05	.	96.65	871.53	.	.	2.40035	27.1902	17.3319	120.469	19.0976	83.8377	72	.	.	.	.	254	.	101.8	928	.
03W	0.693147	0.998	0.001	0.001	NC326	76	.	.	.	.	183	.	100.2	820.4	.	.	2	26.154	16.726	113.782	18.08	69.86	73.5	.	.	.	.	214.05	.	96.65	871.53	.	.	2.40035	27.1902	17.3319	120.469	19.0976	83.8377	72	.	.	.	.	227	.	95.6	825.8	.
03W	0.225956	0.998	0.001	0.001	NC328	74	.	.	.	.	190	.	90.4	814.2	.	.	2.16	23.002	15.588	117.854	14.6	43.52	73.5	.	.	.	.	214.05	.	96.65	871.53	.	.	2.40035	27.1902	17.3319	120.469	19.0976	83.8377	72	.	.	.	.	234	.	95.8	910.6	.
03W	1.37512	0.129	0.862	0.009	NC33	82	.	.	.	.	214	.	97	897.8	.	.	.	.	.	.	.	.	73.5	.	.	.	.	214.05	.	96.65	871.53	.	.	2.40035	27.1902	17.3319	120.469	19.0976	83.8377	72	.	.	.	.	316	.	102	966.4	.
03W	0.125538	0.999	0.001	1.1e-16	NC330	74	.	.	.	.	185	.	100	828.2	.	.	2.14	26.32	15.498	124.04	27.12	60.62	73.5	.	.	.	.	214.05	.	96.65	871.53	.	.	2.40035	27.1902	17.3319	120.469	19.0976	83.8377	.	.	.	.	.	.	.	.	.	.
03W	1.84958	0.013	0.017	0.97	NC332	84	.	.	.	.	170	.	97.4	955.4	.	.	2.22	18.668	10.184	115.82	10.38	21.98	73.5	.	.	.	.	214.05	.	96.65	871.53	.	.	2.40035	27.1902	17.3319	120.469	19.0976	83.8377	72	.	.	.	.	280	.	104	999.2	.
03W	1.96291	0.002	0.022	0.976	NC334	82	.	.	.	.	178	.	92	957	.	.	1.98	18.428	12.824	107.394	9.46	22.58	73.5	.	.	.	.	214.05	.	96.65	871.53	.	.	2.40035	27.1902	17.3319	120.469	19.0976	83.8377	72	.	.	.	.	287	.	102.2	1056.4	.
03W	1.59826	0.002	0.001	0.997	NC336	.	.	.	.	.	.	.	.	.	.	.	.	.	.	.	.	.	73.5	.	.	.	.	214.05	.	96.65	871.53	.	.	2.40035	27.1902	17.3319	120.469	19.0976	83.8377	74	.	.	.	.	315	.	100.2	1008.6	.
03W	1.84958	0.002	0.003	0.995	NC338	84	.	.	.	.	208	.	102.8	611.4	.	.	.	.	.	.	.	.	73.5	.	.	.	.	214.05	.	96.65	871.53	.	.	2.40035	27.1902	17.3319	120.469	19.0976	83.8377	70	.	.	.	.	294	.	119.6	942	.
03W	1.4929	0.005	0.994	0.001	NC342	74	.	.	.	.	196	.	99.4	847.4	.	.	2.56	24.226	13.76	115.658	16.14	38.98	73.5	.	.	.	.	214.05	.	96.65	871.53	.	.	2.40035	27.1902	17.3319	120.469	19.0976	83.8377	70	.	.	.	.	291	.	119.4	1013	.
03W	1.5442	0.002	0.997	0.001	NC344	80	.	.	.	.	205	.	106.2	936	.	.	2.1	24.592	13.438	134.258	22.12	52.1	73.5	.	.	.	.	214.05	.	96.65	871.53	.	.	2.40035	27.1902	17.3319	120.469	19.0976	83.8377	74	.	.	.	.	300	.	111.8	969.2	.
03W	1.59826	0.002	0.001	0.997	NC346	82	.	.	.	.	199	.	100	1032.2	.	.	2.46667	22.6533	8.85	135.313	12.7667	6.16667	73.5	.	.	.	.	214.05	.	96.65	871.53	.	.	2.40035	27.1902	17.3319	120.469	19.0976	83.8377	72	.	.	.	.	303	.	110.8	1066.4	.
03W	1.71605	0.001	0.001	0.998	NC348	80	.	.	.	.	183	.	89.8	771.6	.	.	2.475	18.775	14.22	119.647	10.1	21.925	73.5	.	.	.	.	214.05	.	96.65	871.53	.	.	2.40035	27.1902	17.3319	120.469	19.0976	83.8377	70	.	.	.	.	282	.	108.2	1005.2	.
03W	1.92369	0.003	0.002	0.995	NC350	80	.	.	.	.	168	.	68.6	1046.8	.	.	1.93333	16.88	11.98	74.7633	5.1	4.66667	73.5	.	.	.	.	214.05	.	96.65	871.53	.	.	2.40035	27.1902	17.3319	120.469	19.0976	83.8377	72	.	.	.	.	308	.	104.4	1063	.
03W	1.59826	0.003	0.001	0.996	NC352	84	.	.	.	.	223	.	94	966.2	.	.	2.23333	23.3067	11.88	145.75	13.4	20.0667	73.5	.	.	.	.	214.05	.	96.65	871.53	.	.	2.40035	27.1902	17.3319	120.469	19.0976	83.8377	72	.	.	.	.	312	.	107	1005.8	.
03W	2.09074	0.01	0.001	0.989	NC354	82	.	.	.	.	198	.	83.8	884.2	.	.	1.92	20.398	11.126	96.756	8.26	19.66	73.5	.	.	.	.	214.05	.	96.65	871.53	.	.	2.40035	27.1902	17.3319	120.469	19.0976	83.8377	70	.	.	.	.	294	.	100.4	1025.6	.
03W	2.40919	0.001	0.031	0.968	NC356	78	.	.	.	.	186	.	84.8	840.8	.	.	2.32	20.144	15	110.06	11.04	46.46	73.5	.	.	.	.	214.05	.	96.65	871.53	.	.	2.40035	27.1902	17.3319	120.469	19.0976	83.8377	70	.	.	.	.	293	.	104.4	1016.2	.
03W	2.18605	0.001	0.143	0.856	NC358	78	.	.	.	.	173	.	95	668.4	.	.	2.16667	23.97	12.47	129.11	18.7	38.9	73.5	.	.	.	.	214.05	.	96.65	871.53	.	.	2.40035	27.1902	17.3319	120.469	19.0976	83.8377	70	.	.	.	.	281	.	112	933	.
03W	1.92369	0.001	0.475	0.524	NC360	80	.	.	.	.	105	.	84	872.2	.	.	2.6	23.686	11.244	121.496	14.14	33.82	73.5	.	.	.	.	214.05	.	96.65	871.53	.	.	2.40035	27.1902	17.3319	120.469	19.0976	83.8377	72	.	.	.	.	298	.	113.4	1008.2	.
03W	1.71605	0.002	0.54	0.458	NC362	74	.	.	.	.	179	.	85	861.8	.	.	2.36	23.818	12.5	131.844	16.88	38.78	73.5	.	.	.	.	214.05	.	96.65	871.53	.	.	2.40035	27.1902	17.3319	120.469	19.0976	83.8377	70	.	.	.	.	302	.	106.2	941.2	.
03W	1.57087	0.002	0.507	0.491	NC364	76	.	.	.	.	177	.	81	803.4	.	.	.	.	.	.	.	.	73.5	.	.	.	.	214.05	.	96.65	871.53	.	.	2.40035	27.1902	17.3319	120.469	19.0976	83.8377	72	.	.	.	.	306	.	108.6	916.8	.
03W	1.4929	0.018	0.467	0.515	NC366	86	.	.	.	.	216	.	108.6	867.8	.	.	2.1	20.2975	9.975	125.123	16.55	11.575	73.5	.	.	.	.	214.05	.	96.65	871.53	.	.	2.40035	27.1902	17.3319	120.469	19.0976	83.8377	72	.	.	.	.	313	.	113.6	985.4	.
03W	0.518344	0.996	0.003	0.001	NC368	78	.	.	.	.	191	.	105.2	816.6	.	.	3.02	26.05	14.294	77.24	10.92	35.56	73.5	.	.	.	.	214.05	.	96.65	871.53	.	.	2.40035	27.1902	17.3319	120.469	19.0976	83.8377	70	.	.	.	.	243	.	89.6	897.6	.
03W	2.00373	0.003	0.003	0.994	NC370	84	.	.	.	.	205	.	101.8	1120	.	.	2.1	17.822	14.528	95.536	6.82	11.86	73.5	.	.	.	.	214.05	.	96.65	871.53	.	.	2.40035	27.1902	17.3319	120.469	19.0976	83.8377	74	.	.	.	.	291	.	106.6	1159.4	.
03W	0.100379	0.998	0.001	0.001	NC372	76	.	.	.	.	205	.	98.8	814	.	.	1.84	24.408	14.968	101.554	14.24	51.2	73.5	.	.	.	.	214.05	.	96.65	871.53	.	.	2.40035	27.1902	17.3319	120.469	19.0976	83.8377	74	.	.	.	.	244	.	99.2	859	.
03W	1.70475	0.004	0.76	0.236	ND246	56	.	.	.	.	152	.	77.2	602.6	.	.	1.54	18.1	9.962	135.896	10.22	38.58	73.5	.	.	.	.	214.05	.	96.65	871.53	.	.	2.40035	27.1902	17.3319	120.469	19.0976	83.8377	61	.	.	.	.	221	.	110.8	872.8	.
03W	1.5442	0.002	0.996	0.002	Oh40B	70	.	.	.	.	.	.	91.8	756.6	.	.	1.93333	19.8867	11.3667	130.183	9.43333	31.3333	73.5	.	.	.	.	214.05	.	96.65	871.53	.	.	2.40035	27.1902	17.3319	120.469	19.0976	83.8377	66	.	.	.	.	275	.	105.2	1031.2	.
03W	1.59826	0.002	0.997	0.001	Oh43E	68	.	.	.	.	140	.	104.4	727	.	.	2.76	23.538	17.81	119.324	11.66	79.42	73.5	.	.	.	.	214.05	.	96.65	871.53	.	.	2.40035	27.1902	17.3319	120.469	19.0976	83.8377	65	.	.	.	.	244	.	112.6	958	.
03W	1.92369	0.002	0.669	0.329	Oh603	78	.	.	.	.	.	.	.	.	.	.	.	.	.	.	.	.	73.5	.	.	.	.	214.05	.	96.65	871.53	.	.	2.40035	27.1902	17.3319	120.469	19.0976	83.8377	70	.	.	.	.	286	.	124.4	1024.4	.
03W	1.62644	0.031	0.967	0.002	OH7B	80	.	.	.	.	212	.	106	835	.	.	2.44	21.124	13.994	143.542	16.08	41.76	73.5	.	.	.	.	214.05	.	96.65	871.53	.	.	2.40035	27.1902	17.3319	120.469	19.0976	83.8377	70	.	.	.	.	290	.	110	953.2	.
03W	1.68528	0.016	0.983	0.001	Os420	70	.	.	.	.	183	.	86.8	888.2	.	.	1.92	26.452	14.49	149.528	21.52	63.02	73.5	.	.	.	.	214.05	.	96.65	871.53	.	.	2.40035	27.1902	17.3319	120.469	19.0976	83.8377	64	.	.	.	.	260	.	109.2	1003.8	.
03W	1.96291	0	0	0	P39	61	.	.	.	.	149	.	.	.	.	.	1.24	22	12.48	134.298	9.68	9.8	73.5	.	.	.	.	214.05	.	96.65	871.53	.	.	2.40035	27.1902	17.3319	120.469	19.0976	83.8377	61	.	.	.	.	224	.	87.4	897.6	.
03W	1.71605	0.001	0.998	0.001	Pa762	74	.	.	.	.	167	.	102.2	688.4	.	.	2.18	22.516	17.764	138.07	15.62	84.06	73.5	.	.	.	.	214.05	.	96.65	871.53	.	.	2.40035	27.1902	17.3319	120.469	19.0976	83.8377	66	.	.	.	.	261	.	113	922.6	.
03W	1.81449	0.002	0.979	0.019	Pa875	72	.	.	.	.	168	.	81.6	747.6	.	.	3.3	26.222	16.504	118.572	17.98	75.38	73.5	.	.	.	.	214.05	.	96.65	871.53	.	.	2.40035	27.1902	17.3319	120.469	19.0976	83.8377	70	.	.	.	.	253.333	.	99	930.8	.
03W	1.4929	0.002	0.993	0.005	Pa880	76	.	.	.	.	198	.	102.2	853.4	.	.	1.9	24.8133	12.3067	117.517	23.0333	51.9333	73.5	.	.	.	.	214.05	.	96.65	871.53	.	.	2.40035	27.1902	17.3319	120.469	19.0976	83.8377	70	.	.	.	.	278	.	121.6	979.6	.
03W	1.92369	0.001	0.997	0.002	PA91	76	.	.	.	.	174	.	101.8	1093.4	.	.	2	21.8925	10.3725	146.645	16.55	15.3	73.5	.	.	.	.	214.05	.	96.65	871.53	.	.	2.40035	27.1902	17.3319	120.469	19.0976	83.8377	66	.	.	.	.	286	.	120.4	1052.2	.
03W	2.47373	0.003	0.007	0.99	Q6199	.	.	.	.	.	.	.	.	.	.	.	.	.	.	.	.	.	73.5	.	.	.	.	214.05	.	96.65	871.53	.	.	2.40035	27.1902	17.3319	120.469	19.0976	83.8377	82	.	.	.	.	368	.	105	1149	.
03W	1.35314	0.002	0.996	0.002	R168	70	.	.	.	.	176	.	80	808.4	.	.	.	.	.	.	.	.	73.5	.	.	.	.	214.05	.	96.65	871.53	.	.	2.40035	27.1902	17.3319	120.469	19.0976	83.8377	65	.	.	.	.	246	.	110.6	932	.
03W	1.39759	0.122	0.875	0.003	R177	72	.	.	.	.	179	.	95.6	716.6	.	.	3	24.44	11.38	121.9	17.5	32.3	73.5	.	.	.	.	214.05	.	96.65	871.53	.	.	2.40035	27.1902	17.3319	120.469	19.0976	83.8377	66	.	.	.	.	264	.	116.8	977.4	.
03W	0.225956	0.991	0.002	0.007	R229	78	.	.	.	.	192	.	102	942	.	.	2.36	24.78	14.628	101.606	15.12	48.3	73.5	.	.	.	.	214.05	.	96.65	871.53	.	.	2.40035	27.1902	17.3319	120.469	19.0976	83.8377	74	.	.	.	.	223.75	.	95.25	946.5	.
03W	1.59826	0.019	0.979	0.002	R4	76	.	.	.	.	183	.	104.4	790.2	.	.	2.6	24.4	12.495	141.525	19.05	19.6	73.5	.	.	.	.	214.05	.	96.65	871.53	.	.	2.40035	27.1902	17.3319	120.469	19.0976	83.8377	72	.	.	.	.	287	.	118.4	969.8	.
03W	1.4929	0	0	0	SA24	76	.	.	.	.	156	.	92.8	928.8	.	.	1.24	18.848	8.794	131.838	9.32	34.9	73.5	.	.	.	.	214.05	.	96.65	871.53	.	.	2.40035	27.1902	17.3319	120.469	19.0976	83.8377	70	.	.	.	.	296	.	104	1092	.
03W	2.09074	0.003	0.622	0.375	SC357	82	.	.	.	.	206	.	96	900	.	.	1.66	21.892	10.954	119.812	21.12	11.5	73.5	.	.	.	.	214.05	.	96.65	871.53	.	.	2.40035	27.1902	17.3319	120.469	19.0976	83.8377	72	.	.	.	.	308	.	108.4	921.6	.
03W	2.23734	0.046	0.626	0.328	SC55	87	.	.	.	.	203	.	106	838.6	.	.	.	.	.	.	.	.	73.5	.	.	.	.	214.05	.	96.65	871.53	.	.	2.40035	27.1902	17.3319	120.469	19.0976	83.8377	76	.	.	.	.	333	.	106.4	975.8	.
03W	1.26976	0.006	0.993	0.001	SD44	68	.	.	.	.	172	.	104.4	746.2	.	.	2.02	24.836	16.182	164.414	22.28	104.56	73.5	.	.	.	.	214.05	.	96.65	871.53	.	.	2.40035	27.1902	17.3319	120.469	19.0976	83.8377	66	.	.	.	.	271	.	120.6	897.2	.
03W	1.7463	0	0	0	Sg1533	76	.	.	.	.	190	.	98.6	887	.	.	1.44	19.65	9.536	107.756	9.1	29.36	73.5	.	.	.	.	214.05	.	96.65	871.53	.	.	2.40035	27.1902	17.3319	120.469	19.0976	83.8377	70	.	.	.	.	301	.	101.6	1030.6	.
03W	1.78059	0	0	0	SG18	78	.	.	.	.	229	.	78.2	914.6	.	.	.	.	.	.	.	.	73.5	.	.	.	.	214.05	.	96.65	871.53	.	.	2.40035	27.1902	17.3319	120.469	19.0976	83.8377	70	.	.	.	.	297	.	106.2	1064.4	.
03W	1.5442	0.14	0.459	0.401	T232	78	.	.	.	.	217	.	96.8	846.6	.	.	3.16667	20.1767	15.8633	111.73	12.3667	39.5667	73.5	.	.	.	.	214.05	.	96.65	871.53	.	.	2.40035	27.1902	17.3319	120.469	19.0976	83.8377	70	.	.	.	.	282	.	122.6	931.4	.
03W	1.4929	0.003	0.989	0.008	T8	76	.	.	.	.	212	.	94.2	879.2	.	.	2.3	19.0725	15.4025	126.54	12.5	48.425	73.5	.	.	.	.	214.05	.	96.65	871.53	.	.	2.40035	27.1902	17.3319	120.469	19.0976	83.8377	70	.	.	.	.	291	.	104	893.6	.
03W	1.58697	0.065	0.36	0.575	Tx303	82	.	.	.	.	216	.	105.8	865.2	.	.	.	.	.	.	.	.	73.5	.	.	.	.	214.05	.	96.65	871.53	.	.	2.40035	27.1902	17.3319	120.469	19.0976	83.8377	74	.	.	.	.	304	.	112.8	1054.6	.
03W	1.84958	0.003	0.004	0.993	TX601	.	.	.	.	.	.	.	.	.	.	.	.	.	.	.	.	.	73.5	.	.	.	.	214.05	.	96.65	871.53	.	.	2.40035	27.1902	17.3319	120.469	19.0976	83.8377	76	.	.	.	.	339	.	92.4	1073.6	.
03W	1.86322	0.003	0.005	0.992	TZI10	.	.	.	.	.	.	.	.	.	.	.	.	.	.	.	.	.	73.5	.	.	.	.	214.05	.	96.65	871.53	.	.	2.40035	27.1902	17.3319	120.469	19.0976	83.8377	78	.	.	.	.	315	.	101.6	1025.8	.
03W	2.69688	0.002	0.184	0.814	Tzi11	87	.	.	.	.	201	.	101.8	811.6	.	.	.	.	.	.	.	.	73.5	.	.	.	.	214.05	.	96.65	871.53	.	.	2.40035	27.1902	17.3319	120.469	19.0976	83.8377	72	.	.	.	.	284	.	107.4	996.4	.
03W	1.31058	0.248	0.351	0.401	Tzi16	86	.	.	.	.	226	.	112.4	1032.6	.	.	1.825	27.6925	10.6725	111.645	21.775	16.35	73.5	.	.	.	.	214.05	.	96.65	871.53	.	.	2.40035	27.1902	17.3319	120.469	19.0976	83.8377	74	.	.	.	.	320	.	105.6	1068.4	.
03W	2.04629	0.002	0.003	0.995	TZI18	86	.	.	.	.	211	.	108	854.4	.	.	2.3	28.02	10.11	122.79	26.3	13.8	73.5	.	.	.	.	214.05	.	96.65	871.53	.	.	2.40035	27.1902	17.3319	120.469	19.0976	83.8377	70	.	.	.	.	280	.	125.8	998.4	.
03W	1.08744	0.305	0.086	0.609	Tzi25	82	.	.	.	.	216	.	102.2	987	.	.	2.16	23.092	10.442	121.214	17.44	28.2	73.5	.	.	.	.	214.05	.	96.65	871.53	.	.	2.40035	27.1902	17.3319	120.469	19.0976	83.8377	74	.	.	.	.	313	.	100.4	978.8	.
03W	2.00373	0.041	0.005	0.954	TZI8	89	.	.	.	.	.	.	108.4	819.4	.	.	.	.	.	.	.	.	73.5	.	.	.	.	214.05	.	96.65	871.53	.	.	2.40035	27.1902	17.3319	120.469	19.0976	83.8377	74	.	.	.	.	304	.	124	986	.
03W	1.96291	0.008	0.011	0.981	Tzi9	84	.	.	.	.	231	.	96.6	1008.4	.	.	.	.	.	.	.	.	73.5	.	.	.	.	214.05	.	96.65	871.53	.	.	2.40035	27.1902	17.3319	120.469	19.0976	83.8377	72	.	.	.	.	329	.	98.8	1047	.
03W	2.00373	0.002	0.595	0.403	U267Y	84	.	.	.	.	192	.	99	814	.	.	2.95	26.225	11.55	135.91	28.95	25.4	73.5	.	.	.	.	214.05	.	96.65	871.53	.	.	2.40035	27.1902	17.3319	120.469	19.0976	83.8377	72	.	.	.	.	309	.	107.8	898	.
03W	1.59826	0.001	0.994	0.005	Va102	72	.	.	.	.	165	.	105.4	788	.	.	2.8	23.775	12.95	161.455	25.55	62.45	73.5	.	.	.	.	214.05	.	96.65	871.53	.	.	2.40035	27.1902	17.3319	120.469	19.0976	83.8377	66	.	.	.	.	271	.	113	918.8	.
03W	1.4929	0.002	0.995	0.003	Va14	74	.	.	.	.	178	.	90	856.4	.	.	1.78	23.076	11.054	134.22	19.92	45.98	73.5	.	.	.	.	214.05	.	96.65	871.53	.	.	2.40035	27.1902	17.3319	120.469	19.0976	83.8377	70	.	.	.	.	283	.	111	920	.
03W	1.78059	0.001	0.995	0.004	Va22	74	.	.	.	.	185	.	108.6	780.8	.	.	2.2	22.188	12.478	141.744	21.02	41.6	73.5	.	.	.	.	214.05	.	96.65	871.53	.	.	2.40035	27.1902	17.3319	120.469	19.0976	83.8377	70	.	.	.	.	285	.	113	972.6	.
03W	1.35314	0.002	0.996	0.002	Va35	76	.	.	.	.	158	.	100	720.6	.	.	2.78	22.418	15.234	148.788	20.02	78.8	73.5	.	.	.	.	214.05	.	96.65	871.53	.	.	2.40035	27.1902	17.3319	120.469	19.0976	83.8377	68	.	.	.	.	261	.	105.4	917.4	.
03W	1.26976	0.003	0.994	0.003	Va59	70	.	.	.	.	158	.	97.6	773	.	.	3.1	22.278	15	128.534	17.46	56.2	73.5	.	.	.	.	214.05	.	96.65	871.53	.	.	2.40035	27.1902	17.3319	120.469	19.0976	83.8377	65	.	.	.	.	246	.	112.8	904.4	.
03W	1.42058	0.158	0.84	0.002	Va99	70	.	.	.	.	173	.	115.2	794.6	.	.	3.16	25.948	17.648	169.974	28.88	127.52	73.5	.	.	.	.	214.05	.	96.65	871.53	.	.	2.40035	27.1902	17.3319	120.469	19.0976	83.8377	68	.	.	.	.	267	.	118.2	985	.
03W	1.62644	0.02	0.724	0.256	VaW6	70	.	.	.	.	119	.	112.8	875.8	.	.	2.325	22.97	14.0275	162.653	15.1	39.35	73.5	.	.	.	.	214.05	.	96.65	871.53	.	.	2.40035	27.1902	17.3319	120.469	19.0976	83.8377	66	.	.	.	.	253	.	119.4	1047.4	.
03W	1.21149	0.159	0.617	0.224	W117HT	62	.	.	.	.	120	.	78.2	709	.	.	3.1	20.556	18.568	111.282	8.98	56.3	73.5	.	.	.	.	214.05	.	96.65	871.53	.	.	2.40035	27.1902	17.3319	120.469	19.0976	83.8377	61	.	.	.	.	238	.	107	906	.
03W	1.33164	0.145	0.853	0.002	W153R	66	.	.	.	.	117	.	97	555.2	.	.	2.125	20.8425	15.25	122.608	10.825	60.525	73.5	.	.	.	.	214.05	.	96.65	871.53	.	.	2.40035	27.1902	17.3319	120.469	19.0976	83.8377	65	.	.	.	.	249	.	107.4	842.8	.
03W	1.23054	0.153	0.845	0.002	W182B	61	.	.	.	.	149	.	89	660.6	.	.	2.02	22.684	12.906	160.604	20.24	77.04	73.5	.	.	.	.	214.05	.	96.65	871.53	.	.	2.40035	27.1902	17.3319	120.469	19.0976	83.8377	64	.	.	.	.	250	.	113.8	906	.
03W	1.68528	0.005	0.993	0.002	W401	58	.	.	.	.	130	.	84.6	589.8	.	.	1.92	22.594	13.258	129.824	16.38	64.8	73.5	.	.	.	.	214.05	.	96.65	871.53	.	.	2.40035	27.1902	17.3319	120.469	19.0976	83.8377	61	.	.	.	.	226	.	119.4	834.4	.
03W	1.58697	0.001	0.998	0.001	W64A	72	.	.	.	.	166	.	103.4	650	.	.	2.125	22.79	14.9225	138.635	14.75	64.45	73.5	.	.	.	.	214.05	.	96.65	871.53	.	.	2.40035	27.1902	17.3319	120.469	19.0976	83.8377	70	.	.	.	.	277	.	115.8	972.8	.
03W	1.39759	0.014	0.97	0.016	WD	58	.	.	.	.	158	.	79.4	668	.	.	1.78	17.974	14.08	123.168	7.78	38.88	73.5	.	.	.	.	214.05	.	96.65	871.53	.	.	2.40035	27.1902	17.3319	120.469	19.0976	83.8377	59	.	.	.	.	239	.	105	895	.
[truncated: 24 more columns]
