# Supplementary material for: Heterosis Is Prevalent for Multiple Traits in Diverse Maize Germplasm
Source: PLoS One. 2009 Oct 13;4(10):e7433. doi: 10.1371/journal.pone.0007433 (PMC2757727; doi:10.1371/journal.pone.0007433)
Supplement: Table S3 — Heritability estimates. (0.03 MB XLS) [file pone.0007433.s003.xls]

## Sheet: Sup table 3
Supplemental table 3. Heritability estimates
	Heritability (h2) in inbred parents					Heritability (h2) in hybrids						Broad sense H2 (per plot basis)
	FL	MO	WI	NC	Average	FL	MO	WI	NC	Average		Inbreds	Hybrids	Heterosis
Days to tassel (# Days before HP)	0.62	0.77	0.96	0.57	0.73	0.73	0.55	0.67	0.7	0.6625		0.826777	0.812972	0.528535
PlantYield (g/plant)	-	0.14	-	0.44	0.29	-	0.52	-	0.19	0.355		0.262672	0.307358	0.0506813
Tassel length (cm)	0.33	-	-	0.25	0.29	0.26	-	-	0.29	0.275		0.744152	0.705466	0.147336
Tassel branch count	0.32	-	-	0.42	0.37	0.5	-	-	0.61	0.555		0.756144	0.759565	0.702299
Tassel angle (Degrees below HP)	0.19	-	-	0.06	0.125	0.1	-	-	0.24	0.17		0.586611	0.396488	0.535574
Plant height (cm)	0.28	0.34	0.53	0.46	0.4025	0.43	0.009	0.12	0.2	0.18975		0.724314	0.690189	0.684278
Upper leaf angle (Degrees below HP)	0.43	0.42	-	0.17	0.34	0.82	0.43	-	0.48	0.576667		0.752896	0.554831	0.738191
Leaf width (cm)	0.16	0.21	0.41	0.4	0.295	0.42	0.52	0.51	0.26	0.4275		0.780783	0.492731	0.592158
Leaf length (cm)	0.32	0.53	0.39	0.71	0.4875	0.53	0.34	0.37	0.66	0.475		0.802319	0.741823	0.627229
Rind penetrometer resistance	0.15	-	-	0.13	0.14	0.19	-	-	0.21	0.2		0.492159	0.436885	0.350084
Stalk width (cm)	0.11	-	-	-	0.11	0.13	-	-	-	0.13		0.875962	0.890389	0.419171
10 kernel weight (g)	0.11	-	-	-	0.11	0.12	-	-	-	0.12		0.237525	0.0948611	0.1043
Cob Diameter (cm)	0.22	0.17	0.17	0.12	0.17	0.46	0.38	0.25	0.27	0.34		0.607809	0.536098	0.477776
Kernel Height (cm)	0.16	0.11	0.22	0.33	0.205	0.19	0.2	0.44	0.4	0.3075		0.421002	0.447542	0.348385
Ear Length (cm)	0.2	0.4	0.16	0.46	0.305	0.07	0.22	0.45	0.13	0.2175		0.448824	0.493069	0.15759
Cob Weight (g)	0.21	0.38	0.17	0.42	0.295	0.1	0.27	0.55	0.28	0.3		0.455509	0.46672	0.270355
Total Kernel Weight (g)	0.29	0.18	0.22	0.38	0.2675	0.31	0.41	0.31	0.24	0.3175		0.245532	0.334929	0.131324
